# Supplementary material for: Genome-wide identification and expression analysis of the TCP transcription factor family and its response to abiotic stress in rapeseed (Brassica napus L.)
Source: 3 Biotech. 2025 Apr 7;15(5):119. doi: 10.1007/s13205-025-04273-x (PMC11977093; doi:10.1007/s13205-025-04273-x)
Supplement: Supplementary file 5 — Supplementary file5 (XLSX 10 KB) [file 13205_2025_4273_MOESM5_ESM.xlsx]

## Sheet: Primer
Table S1. Primers of sequences.
Subfamily	Gene	Forward primer (5`- 3`)	Reverse primer (5`- 3`)
	Actin (BnaC02g00690D)	GGTTCGACCATGTTCCCAGGT	GTGCTGAGGGATGCAAGGATG
CIN	TCP12	ACGTCGCTATGCTTCCCC	AGATTCTCCAGCGGCTGC
CYC/TB1	TCP17	GCTACGCCCTGCCAAGAA	CCTTGGCTGCGATGGTGA
CIN	TCP23	AGCGCCGGAGATGGAGTA	CGTGTGAGCTGCGAGTCT
PCF	TCP26	AGGAAACAGCGGTGGTCG	GAACACCCTAGCTGCGCA
PCF	TCP28	AGGCAGGGGTCGGAGAAT	TGGATTGTCTCGCCGTCG
CYC/TB1	TCP30	GCAGTGCCTGAGTCCCTG	AGACCTTGTGCCGTGTGA
CIN	TCP34	TTCTCCGGCGACAACGAC	AACCAAGCACGAGGAGGC
PCF	TCP38	GACGAATAGGTCCGCCGG	CACGGTTGGTGTTGCTGC
CIN	TCP39	TCGCAACGGCAATCCAGT	TCGGAGATGGAGTCGGCA
PCF	TCP45	GCCATACCCACCGTTGCT	AGTGCCATCATCGCCACC
CYC/TB1	TCP47	GGACCGATTGACACCTCGA	ACTTGTGCACCACCGGTT
PCF	TCP53	GCGAGTTTCTCCACCGCT	CTCCGGCACCAGCTTCTC
CIN	TCP55	CCGTTGACTGGCTGCTCA	CCGGCCGTTGACCAAGAT
PCF	TCP62	GCCTCCTCTCTGTGCTGC	ATTCCAGTTCCGGTGGCG
CIN	TCP76	CTGGTGCGGCTAACTCGT	TCCCTCAGCTCCGACCTC
