# Supplementary material for: Genome-wide identification and expression analysis of the TCP transcription factor family and its response to abiotic stress in rapeseed (Brassica napus L.)
Source: 3 Biotech. 2025 Apr 7;15(5):119. doi: 10.1007/s13205-025-04273-x (PMC11977093; doi:10.1007/s13205-025-04273-x)
Supplement: Supplementary file 6 — Supplementary file6 (XLS 157 KB) [file 13205_2025_4273_MOESM6_ESM.xls]

## Sheet: Sheet1
Table S2. List of the 80 BnTCP genes identified in this study.
Group	Subfamily	Gene	Gene ID	Protein length	Mw(KDa)	pI	Location	Domain	Predicted Subcellular location（W）	Exon
Class I	PCF	BnTCP20	XM_013891389.3	213	23.6675	8.55	A4	TCP	Nucleus	1
Class I	PCF	BnTCP37	XM_048739448.1	215	23.0188	9.38	A9	TCP	Nucleus	1
Class I	PCF	BnTCP78	XM_013805605.3	215	22.9826	9.38	C9	TCP	Nucleus	1
Class I	PCF	BnTCP62	XM_013831615.3	219	23.7855	6.39	C4	TCP	Nucleus	1
Class I	PCF	BnTCP4	XM_013836936.3	226	23.7236	9.51	A2	TCP	Nucleus	1
Class I	PCF	BnTCP44	XM_013820296.3	229	23.9398	9.57	C2	TCP	Nucleus	1
Class I	PCF	BnTCP10	XM_013819918.3	232	25.0022	10.38	A2	TCP	Nucleus	2
Class I	PCF	BnTCP13	XM_022710852.2	234	24.2452	10.18	A3	TCP	Nucleus	1
Class I	PCF	BnTCP40	XM_013847506.3	234	24.5082	8.89	A10	TCP	Nucleus	1
Class I	PCF	BnTCP53	XM_048751866.1	235	24.2582	10.18	C3	TCP	Nucleus	1
Class I	PCF	BnTCP80	XM_048767159.1	236	24.7504	7.07	C9	TCP	Nucleus	1
Class I	PCF	BnTCP74	XM_013881428.3	242	26.0731	9.51	C7	TCP	Nucleus	1
Class II	CIN	BnTCP52	XM_013825204.3	244	27.3413	6.4	C3	TCP	Nucleus	2
Class II	CIN	BnTCP12	XM_013825026.3	246	27.3994	6.75	A3	TCP	Nucleus	2
Class I	PCF	BnTCP27	XM_013788065.3	253	27.3344	9.51	A6	TCP	Nucleus	1
Class I	PCF	BnTCP77	XM_013854710.3	270	28.4644	6.4	C9	TCP	Nucleus	1
Class I	PCF	BnTCP36	XM_013869591.3	276	29.2044	6.45	A9	TCP	Nucleus	1
Class I	PCF	BnTCP5	XM_013854741.3	281	30.1825	5.5	A2	TCP	Nucleus	2
Class I	PCF	BnTCP45	XM_022696013.2	288	30.9995	5.89	C2	TCP	Nucleus	2
Class I	PCF	BnTCP54	XM_013870360.3	293	30.9293	9.71	C3	TCP	Nucleus	1
Class II	CIN	BnTCP11	XM_013810069.3	301	33.8623	7.13	A2	TCP	Nucleus	4
Class II	CIN	BnTCP51	XM_013810074.3	302	33.7971	6.3	C2	TCP	Nucleus	3
Class I	PCF	BnTCP28	XM_013789239.3	307	32.3908	7.25	A6	TCP	Nucleus	1
Class I	PCF	BnTCP50	XM_048748389.1	307	33.268	9.67	C2	TCP	Nucleus	1
Class II	CIN	BnTCP59	XM_013823285.3	307	34.4327	7.76	C3	TCP	Nucleus	3
Class II	CIN	BnTCP66	XM_022719959.2	307	34.0519	7.83	C5	TCP	Nucleus	2
Class II	CIN	BnTCP21	XM_048781036.1	309	34.3883	6.87	A5	TCP	Nucleus	2
Class II	CIN	BnTCP35	XM_048737912.1	310	34.5386	7.02	A8	TCP	Nucleus	4
Class I	PCF	BnTCP14	XM_013879363.3	314	33.4162	9.81	A3	TCP	Nucleus	1
Class I	PCF	BnTCP67	XM_013888278.3	315	33.6968	7.43	C6	TCP	Nucleus	1
Class II	CIN	BnTCP63	XM_022702887.2	317	35.0461	7.81	C5	TCP	Nucleus	4
Class I	PCF	BnTCP29	XM_013793628.3	318	33.7498	7.43	A7	TCP	Nucleus	1
Class II	CIN	BnTCP39	XM_048740441.1	318	35.2885	7.8	A9	TCP	Nucleus	3
Class I	PCF	BnTCP48	XM_022696074.2	318	33.7859	7.1	C2	TCP	Nucleus	1
Class I	PCF	BnTCP73	XM_013817113.3	319	33.7153	7.32	C7	TCP	Nucleus	1
Class II	CIN	BnTCP55	XM_013828759.3	320	35.8005	6.73	C3	TCP	Nucleus	2
Class I	PCF	BnTCP8	XM_048759743.1	321	33.8709	7.12	A2	TCP	Nucleus	2
Class II	CIN	BnTCP25	XM_048780291.1	321	35.7348	6.63	A5	TCP	Nucleus	2
Class I	PCF	BnTCP32	XM_013843834.3	321	34.0661	6.91	A7	TCP	Nucleus	3
Class II	CYC/TB1	BnTCP71	XM_022704003.2	322	36.4591	8.66	C6	TCP	Nucleus	2
Class I	PCF	BnTCP69	XM_013844394.3	323	34.3794	6.89	C6	TCP	Nucleus	1
Class I	PCF	BnTCP22	XM_022705782.2	324	34.5101	9.58	A5	TCP	Nucleus	1
Class I	PCF	BnTCP60	XM_013830780.3	325	34.6683	9.47	C4	TCP	Endoplasmic reticulum and plasmamembrane	1
Class II	CYC/TB1	BnTCP7	XM_013861227.3	332	37.8864	8.78	A2	TCP	Nucleus	2
Class II	CYC/TB1	BnTCP6	XM_013860387.3	338	38.5258	5.5	A2	TCP	Nucleus	2
Class II	CYC/TB1	BnTCP46	XM_013819322.3	338	38.5597	5.4	C2	TCP	Nucleus	2
Class II	CYC/TB1	BnTCP47	XM_013795945.3	338	38.2788	8.51	C2	TCP	Nucleus	2
Class II	CYC/TB1	BnTCP31	XM_013796808.3	343	38.9795	6.68	A7	TCP	Nucleus	2
Class II	CIN	BnTCP34	XM_013799159.3	344	37.4742	6.73	A8	TCP	Nucleus	1
Class II	CYC/TB1	BnTCP70	XM_013845840.3	345	39.5222	6.36	C6	TCP	Nucleus	2
Class II	CIN	BnTCP23	XM_013893294.3	348	38.6263	6.34	A5	TCP	Peroxisome	2
Class II	CIN	BnTCP61	XM_048754286.1	348	38.6284	6.52	C4	TCP	Peroxisome	2
Class II	CYC/TB1	BnTCP30	XM_013850604.3	352	39.9344	5.49	A7	TCP	Nucleus	2
Class II	CIN	BnTCP3	XM_048739321.1	353	38.7308	6.74	A1	TCP	Nucleus	3
Class II	CYC/TB1	BnTCP68	XM_013866974.3	354	40.2339	5.67	C6	TCP	Nucleus	2
Class I	PCF	BnTCP72	XM_048761363.1	355	37.2393	6.64	C6	TCP	Nucleus	1
Class II	CIN	BnTCP1	XM_048782332.1	356	39.0185	7.91	A1	TCP	Nucleus	3
Class I	PCF	BnTCP33	XM_022689175.2	358	37.3864	6.87	A7	TCP	Nucleus	1
Class II	CIN	BnTCP41	XM_048745478.1	358	39.1467	7.91	C1	TCP	Nucleus	4
Class II	CIN	BnTCP43	XM_048744939.1	362	39.2023	6.72	C1	TCP	Nucleus	2
Class II	CIN	BnTCP75	XM_022715553.2	364	40.541	6.18	C7	TCP	Nucleus	2
Class II	CIN	BnTCP18	XM_013881521.3	366	40.7393	6.18	A3	TCP	Nucleus	2
Class I	PCF	BnTCP49	XM_013835882.3	371	38.7779	8.97	C2	TCP	Nucleus	1
Class I	PCF	BnTCP9	XM_013836189.3	374	39.0982	8.63	A2	TCP	Nucleus	1
Class II	CIN	BnTCP76	XM_048762945.1	374	41.2699	7.05	C7	TCP	Nucleus	1
Class II	CIN	BnTCP19	XM_048776850.1	390	42.9356	7.12	A3	TCP	Nucleus	2
Class I	PCF	BnTCP79	XM_013806266.3	392	41.128	6.05	C9	TCP	Nucleus	1
Class II	CIN	BnTCP15	XM_048776195.1	393	44.7242	8.76	A3	TCP	chloroplast and nucleus	3
Class I	PCF	BnTCP38	XM_022714528.2	394	41.4194	6.09	A9	TCP	Nucleus	1
Class II	CIN	BnTCP24	XM_048779825.1	403	43.9803	7	A5	TCP	Nucleus	2
Class II	CIN	BnTCP56	XM_013829397.3	404	44.0976	7.49	C3	TCP	Nucleus	3
Class II	CIN	BnTCP65	XM_013841391.3	404	44.2779	8.02	C5	TCP	Nucleus	2
Class II	CIN	BnTCP16	XM_013880834.3	405	44.1967	7.46	A3	TCP	Nucleus	3
Class II	CYC/TB1	BnTCP17	XM_013885631.3	408	46.2738	8.72	A3	TCP	Nucleus	4
Class II	CYC/TB1	BnTCP57	XM_048753163.1	420	47.8999	8.87	C3	TCP	Nucleus	4
Class II	CYC/TB1	BnTCP64	XM_013825330.3	423	48.5275	9.14	C5	TCP	Nucleus	4
Class II	CYC/TB1	BnTCP2	XM_048738303.1	428	48.9103	6.68	A1	TCP	Nucleus	6
Class II	CYC/TB1	BnTCP42	XM_013835496.3	430	49.2567	6.88	C1	TCP	Nucleus	6
Class I	PCF	BnTCP58	XM_013892938.3	473	51.1026	6.89	C3	TCP	Nucleus	1
Class I	PCF	BnTCP26	XM_022687833.2	479	51.6791	6.68	A6	TCP	Nucleus	1

## Sheet: Sheet2
Table S1. List of the 80 BnTCP genes identified in this study.
Gene	Gene ID	Sequence Type	Sequences
BnTCP1	rna-XM_048782332.1	CDS	ATGTTTCCTAAAACGGGAGATGATGTTATAATTGGAGATCTGATGAAGACTAACAACAATGGAGACGTGGTGGATAACAACAGCAACCGGTTAAGCAGGTGGCATCACAACTCTTCCCGGATAATTAGGGTTTCGCGAGCTTCGGGTGGCAAAGATCGACACAGCAAAGTCTGGACTTCCAAAGGCCCACGTGACCGGCGTGTCCGGTTATCAGTCTCAACCGCTCTTCAGTTCTACGATCTTCAAGACCGGTTAGGTCTCGATCAGCCGAGCAAAGCCGTTGAATGGCTAATCAAAGCCGCCGAAGATTCCATCTCCGAGCTTCCTTCCCTCAACAACACGAATTTCCCGATGACCGATGACGAGAACCAGAACCAGACAGTAACTGCTGCGGCGGCT…
BnTCP1	rna-XM_048782332.1	pep	MFPKTGDDVIIGDLMKTNNNGDVVDNNSNRLSRWHHNSSRIIRVSRASGGKDRHSKVWTSKGPRDRRVRLSVSTALQFYDLQDRLGLDQPSKAVEWLIKAAEDSISELPSLNNTNFPMTDDENQNQTVTAAAAKSACSSNSDTSKNSSGLSLSRSELRDKARERARERTAKETKERDHTGSFTDLLNSGSDPVNVNRQWMATSSSPAQMEYLTSGLILGSGQTHFPIQTSAHPFSDHHHHPQEFSFVPDHLISPAGSNGGGAFNLDFNMSSTTSAAGTAGFSGFNRGTLQSNSSNHHQQQSFLANLQRFSSSEGGGGPQFLFGALPAENHHPNNHQFQLYYENGCRNSDQKGKGKN*
BnTCP2	rna-XM_048738303.1	CDS	ATGAACAACAACAAGACTTTCAGTACTACAAGCACCATCAATGAAGACTACATGTCATTCCCTTATAATGACAATTATTGCTCACAACCATTACTCCCTTTTAGCCCTTCCTCTTCCATTAACGACCTCTTGATTCACTCCAATTCCAACACATCAAACAATCATCTTGACCATCATCATCAATTCCTACAAGCAGCTTCTCCTTTTTCTCAATTCGAATTCGTCCAGGATTTTTCTCTCCTCCCCTCTTTCCTCCCACAAAACATTGCCCATAATGATAACCAAACCATAAGCATCAATGACCATCATCATCCATCCCTTCTTCCTTTGAACAACACCATTGATGAATCCCAACTCATTGAGCCGTCGGAGACCATAACCACACACAACGAAGACTCC…
BnTCP2	rna-XM_048738303.1	pep	MNNNKTFSTTSTINEDYMSFPYNDNYCSQPLLPFSPSSSINDLLIHSNSNTSNNHLDHHHQFLQAASPFSQFEFVQDFSLLPSFLPQNIAHNDNQTISINDHHHPSLLPLNNTIDESQLIEPSETITTHNEDSQRISTTQDPKMKNAKKPSRTDRHSKIKTAKGTRDRRMRLSLDVAKELFGLQDMLGFDKASKTVEWLLTQAKPEIIKIANSLSNQFKHGGFSSGDDSQTRPALGSTETSSDLCEFASVWTVEDRGSNTSMTENKVDGRTMRGKRKMSQRTPILKEMSKDARAKARERAKDRTMEKIMKRRRPQVNAVEEVEAHNQHDEVVKNNNSGVNWTTSFEVTPCGENMEELCKNNRFAVYNDFVVNKKDHISEESYNMISQLNSSFPMLTPHR…
BnTCP3	rna-XM_048739321.1	CDS	ATGGCAGACGAACACGATGAAGCTCACCACTTCCTCCACCCTCAACCCCCGCCGCCTTCTTCAATGAGGCACCGCGCTGCGTCAGACGAGATAGTGGAGGTGCAGGGAGGTCACATTGTACGGTCGACGGGGAGAAAAGACCGGCACAGCAAAGTCTGCACGGCGAAGGGACCACGTGACCGGCGCGTGAGGCTATCGGCTCACACGGCGATTCAGTTCTACGACGTTCAAGACCGCCTTGGCTTCGACCGACCGAGCAAAGCCGTTGACTGGCTTATCAGAAAGGCTCAGACTTCCATCGACGAGCTCGCTCAGCTTCCTCCGTGGAGTCCCGCCGACGCTATTCGCAACGCTAAACCGAGACGAACCGCCGCCAAAACTAAAATCTCTCCGTCCCCG…
BnTCP3	rna-XM_048739321.1	pep	MADEHDEAHHFLHPQPPPPSSMRHRAASDEIVEVQGGHIVRSTGRKDRHSKVCTAKGPRDRRVRLSAHTAIQFYDVQDRLGFDRPSKAVDWLIRKAQTSIDELAQLPPWSPADAIRNAKPRRTAAKTKISPSPPPPQREQLQFGGARSGGFDGEAELPSFLPPSTDSESFFPVVGSSTEAPPRQDLRLSLHSFPDGAPSLLHHHHHHHSAPEPVLFYGQSNPFGYDGWEQQSIQRLVACNGGGATDTGNGGGGFLFAPSPTTSYQPVLGQSQLCPQRGPLQSSYTPMIRAWFDPHHHQSISTEDLSHHIPPPVFASGEFSSGFRVPARFQGQEEEQQDGLTNKPSSASSVSRH*
BnTCP4	rna-XM_013836936.3	CDS	ATGGAGAACAACGACGGAGCAATGACTAACGGCGTCATAACCACCAAAGGACCTCTTAACGCCGTCAAAAAACCACCGACCAAGGACCGACACAGCAAAGTCGACGGGAGAGGGAGGAGAATCCGCATGCCGATCATATGCGCCGCTCGAGTCTTCCAGCTGACAAGAGAGCTCGGCCATAAATCCGACAAGCAAACCATCGAGTGGCTCCTCCGTCAAGCCGAGCCTTCCATCATAGCCGCCACGGGAACGGGCACAACTCCGGCGAGCTTCTCCACCGCCTCTCTCTCCGCTTCTTCCTCCCCCTTCGCTCTCGGAAAACGCGTTTTGAGAGCGGAGGAGGAGGGAGAATCAGGCGGCCCCGGAGGAGGAGGGGAGTTAACTGTTGGACACGCAATG…
BnTCP4	rna-XM_013836936.3	pep	MENNDGAMTNGVITTKGPLNAVKKPPTKDRHSKVDGRGRRIRMPIICAARVFQLTRELGHKSDKQTIEWLLRQAEPSIIAATGTGTTPASFSTASLSASSSPFALGKRVLRAEEEGESGGPGGGGELTVGHAMSSGGFWAVPARQDFGQVWSFAAGATPEMLFTQQQQAATLFVRQQQHASAAVAAMGEASAARVGNYLPGHHLNLLASLSGGSPGSGRREEDDSR*
BnTCP5	rna-XM_013854741.3	CDS	ATGGAATCGAATCTTGAAGGCAAAGAGGCCATGGCCCATCTGTCCGACCCGGATCCGGAAACCAACCGGGGCATGCTCCTGAAACAAGAAGACGACGACCCAAACAAGCAACAGGAAGTCGGGTTTTTGCAGCCAGTCACGGCTCCGAAGAGACCACCGTCAAAGGACCGTCACACGAAAGTAGAGGGACGTGGTCGGAGGATCCGAATGCCCGCCGGTTGCGCTGCTCGAATCTTTCAGTTGACCCGCGAGCTCGGTCACAAATCCGACGGAGAAACCATTCGGTGGTTACTAGAACGGTCTGAACCGGCGATTATCGAAGCAACCGGAACCGGAACCATACCGGCGATTGCTGTATCGGTCAACGGTGCTCTAAAGATCCCGACCGACTCTACGCCG…
BnTCP5	rna-XM_013854741.3	pep	MESNLEGKEAMAHLSDPDPETNRGMLLKQEDDDPNKQQEVGFLQPVTAPKRPPSKDRHTKVEGRGRRIRMPAGCAARIFQLTRELGHKSDGETIRWLLERSEPAIIEATGTGTIPAIAVSVNGALKIPTDSTPQFESDGGSGKRRRRNCTSEFVDINRQDSSVTSGLAPITASSYGVNLMNVNAQSFVPFWQTGFVTGGPNQMGHMWAIPTVAAPSFLNGGGTRPVPSYVSNTSDAEPQMGTSGGGGDEGTTQTLRDFSLETYDKKELQFLGGSGDNTSPS*
BnTCP6	rna-XM_013860387.3	CDS	ATGTCTTCTTCCAACAATGATTACAATAATGGTAACAGTGGAGTGTACCCTCTCTCACTTTACCTTTCTTCGCTGCCGGGCCATCAAGGCATCATCCGTAATCCCTACAATCATCAGTCAACAGCATCTCCGGGTCAAATGGTATCAGCCGTGCCTGAGTCTCTGATAGATTACATGTCGTTTAACTCAAACAGTGCTGTGAATCAGAAAGGTTATGAGATTCCTGAGGTGTCGAGAGAAATCAAGAAGGCGGTGAAGAAAGATAGACACAGCAAGATTCACACGGCACAAGGTCTTAGAGACAGGAGGGTAAGGCTTTCTATTGGAGTTGCTCGACAATTCTTCGATCTCCAGGATATGTTGGGGTTTGATAAAGCCAGTGAAACATTGGACTGGCTT…
BnTCP6	rna-XM_013860387.3	pep	MSSSNNDYNNGNSGVYPLSLYLSSLPGHQGIIRNPYNHQSTASPGQMVSAVPESLIDYMSFNSNSAVNQKGYEIPEVSREIKKAVKKDRHSKIHTAQGLRDRRVRLSIGVARQFFDLQDMLGFDKASETLDWLLKKSRRGINELVQEKKLNNKDGDYGNNRGGVEEDEEDGDKSFVYGWSPDSCEEVVYEVKKTEKSNISSKGLMDKARGKSKQITREMVYDHPEAVSEITQTEIMDPFKRSIIFNEGDDMTHSFYKEAIQEFDNQECILTKTNVNLPTDMDQSYNQHYGTFMLKDKGSSSNYNTILPQNLDYGYDQNPFMDQLFCAVTNRNFPRGFP*
BnTCP7	rna-XM_013861227.3	CDS	ATGTTTCCTTCAATAGACACCAATGGCTATGACCTCTTTGATCCCTTCAATCTCCATGAAGCAACCATGCTTCCTTCTTTCACTACTCATATCCTAAGCCCTAGTTCTCACCATCATTACCCTTTTCCTTCCTCTTCAGATTTTCTTGATGAATCTGTCTTGATAAGCCAATTCTTGTTACAACAGCAAGCTGATGTTGATTCTCCGAGAAAATTACGTAGGGAGCTTGAGCAAGAAAAAAAGAATGAGGAGTGGGTTGATGGAACCACCTCAGAAAAGGTTTCACCAAGAAGAACTGGAAAGAAAAGGGACAGGCATAGTAAGATCTGCACCGCTCAAGGTCCTAGAGACAGGAGGATGAGACTGTCTCTCCAGATTGCTCGCAAATTCTTTGATCTT…
BnTCP7	rna-XM_013861227.3	pep	MFPSIDTNGYDLFDPFNLHEATMLPSFTTHILSPSSHHHYPFPSSSDFLDESVLISQFLLQQQADVDSPRKLRRELEQEKKNEEWVDGTTSEKVSPRRTGKKRDRHSKICTAQGPRDRRMRLSLQIARKFFDLQDMLGFDKASKTIEWLISKSKASIKQVKESAAASGNHEHLQVSDNVNDETQKVSKGRTKRVDDSCKKKQSREKARERARERTMTKMKMRLSGLIDTSKTFADPNQVSRKTKIIGGAQERENLEQERSIIEKFLGLTSESSSSTIFGDSEESYTSLGSIRETVSTTGMVIPREHNTTSTASVDEERNPISTFSLYDYLCY*
BnTCP8	rna-XM_048759743.1	CDS	ATGGATCCTGATCCGGATCATAACCCGAATCATCATAGACCAAACTTCCCTCTCCAGCTTCTTGATTCTTCTTCCTCCTCTTCCACTTCCTTAGCCATCGTCCCATCAGCTTCTTCTTCCGAACCTAACTCCGAACCAAACGCCCTCTCCAAGAAACCGCCCCCAAAGCGAACCTCAACTAAGGACAGACACACCAAAGTCGAAGGCCGAGGCCGTAGGATCCGTATGCCTGCCATGTGCGCCGCACGTGTCTTTCAGCTCACACGTGAGCTAGGTCATAAGTCCGACGGTGAAACCATCGAGTGGCTTCTCCAGCAAGCTGAGCCGGCGGTTATAGCCGCTACAGGAACTGGAACCATTCCGGCTAACTTCGCTTCTCTTAATATCTCACTTCGCAGC…
BnTCP8	rna-XM_048759743.1	pep	MDPDPDHNPNHHRPNFPLQLLDSSSSSSTSLAIVPSASSSEPNSEPNALSKKPPPKRTSTKDRHTKVEGRGRRIRMPAMCAARVFQLTRELGHKSDGETIEWLLQQAEPAVIAATGTGTIPANFASLNISLRSSRSSLSAAHLRTAPSSYYFHSPTMAHPHQVRPKHESHSSSSSQLLDHNQMGNYLVQSTAGSLPTSQTPTTAPFWSSGDSTQNLWAFNINPHHSGEVYNTSGGGGGGGGGGGAGGGGVHLMNFAAPIALFSGQPLASGYGGGGGDHNHYGVLAALNAAYRPVQETASQQNREGDHHHSHQEDGSTSHHS*
BnTCP9	rna-XM_013836189.3	CDS	ATGGATCAGAACTCTCACGACCGTCCGACGGCGGAGGCAGGGCTGCAACTCAATTCTACGGAAAACCCATCACCGGGAAGATCGGTTCATTTCGCCGGAGGTGCAACCTCTAGCTCCACGAGCACTAGCTCGGGCACTGCTCTCGCCGTGGTTAAACCCGCCGCGAAGAAGCCGTCTAAAGACCGCCACACGAAAGTCGACGGCCGCGGCCGGAGAATCCGCATGCCGGCGTTGTGCGCCGCTAGAGTTTTCCAGTTGACGAGGGAGTTGGGTCATAAGTCAGACGGAGAGACGATCGAGTGGCTGCTCCAGCAAGCCGAGCCTGCTATCATCGCGTCCACGGGGACCGGAACGATTCCGGCGAATTTCTCGACTTTAAACGCTACTTTACGCGGCGGC…
BnTCP9	rna-XM_013836189.3	pep	MDQNSHDRPTAEAGLQLNSTENPSPGRSVHFAGGATSSSTSTSSGTALAVVKPAAKKPSKDRHTKVDGRGRRIRMPALCAARVFQLTRELGHKSDGETIEWLLQQAEPAIIASTGTGTIPANFSTLNATLRGGGGSTIFAQSSKSSPFHSTGMSLYEDSNGTNGSSSSAAKLLNAATAAQNAAVFGFHHQGYQPIMSAERNPPTLGKPYREDYFKESEPSGSSQKPGQFQEQEMGPGPGMGRGTANVVPQPMWAVAPGTTNGGSAFWMLPMSGSGGREQMQQQPGHQMWAFNPGSYPVGTGRVVTAPMGSMMLGGQQLGLGVAEGNMAAAMRGSRGGGGDGLAMTLDQHQHQHHQQHQEPNQSQASENGGDDKK*
BnTCP10	rna-XM_013819918.3	CDS	ATGTCTAATACCACCAACGGAGTTATGATCTCAAACGGAGACATACTCGAACGCCAGAGACAAAAACAACAACAGCAACCATCAGAGAGAGCTCCCGTTGTGAAGAAACCTCCAGCGAAAGATCGACATTCGACACACAAAGTAGACGGAAGAGGGAGGAGGATACGTATGCCAATCATATGCGCAGCACGTGTGTTCCAGCTAACAAGGGAGCTCGGCCACAAGTCCGACGGTCAAACTATCGAATGGCTCCTCCGTCAAGCTGAGCCTTCCATCATAGCCGCAACGGGAACCGGCACGACCCCGGCGAGCTTCTCCACCACCTCAACATGCACTATCTCCTCGTCGTCTCTAGATCATAAACCTTTACTAGGTTCCTCACCGTTTATACTTGGAAAA…
BnTCP10	rna-XM_013819918.3	pep	MSNTTNGVMISNGDILERQRQKQQQQPSERAPVVKKPPAKDRHSTHKVDGRGRRIRMPIICAARVFQLTRELGHKSDGQTIEWLLRQAEPSIIAATGTGTTPASFSTTSTCTISSSSLDHKPLLGSSPFILGKRVREGFGGAIPAGFWSVPARPEFGQVLSFAAGAPHEMFLQQHQQQEAAALFVHQQRQQQGAIGEASAARVGNNLPGHLSLLASLSGGVPASGRREDDTR*
BnTCP11	rna-XM_013810069.3	CDS	ATGAGAGCAAGATACTGCGAAGAAGATGAGATTCAAGCAAATCAAGAAAGAGATCATAATCATCAATTAAATTTAAACAGCATGTTCCAGCCGCAGAATCAGCCAAGTTCAGTACCAACATCGAGGCAATGGACCTCAGCTTTTAGGAATCCAAGAATCGTACGAGTTTCAAGAACTTTTGGTGGCAAAGACAGACACAGCAAAGTCTGCACAGTCCGTGGCCTTAGAGACCGGAGGATAAGGTTGTCCGTACCAACAGCGATTCAGGTTTACGACCTTCAAGATAGATTAGGGCTGAGTCAGCCAAGCAAAGTCATTGATTGGTTGCTGGAAGCAGCAAAATATGACGTAGACGAGCTCCCTCCTTTACAATTCCCACAAGGGTTTAACCAAATGTAT…
BnTCP11	rna-XM_013810069.3	pep	MRARYCEEDEIQANQERDHNHQLNLNSMFQPQNQPSSVPTSRQWTSAFRNPRIVRVSRTFGGKDRHSKVCTVRGLRDRRIRLSVPTAIQVYDLQDRLGLSQPSKVIDWLLEAAKYDVDELPPLQFPQGFNQMYPSLIFGESSSTSAASAFPGTNLGFLESWDLGGSSSRTRTRIADTTTTPRESFDLDKGKWIKQDENSNHQDHGFDTSHQNFSLTNPYNNSNASSYYNLGHLQNSLDQSGNNVTVAIPNVPYNNNLNLPPPPTMSSLFPMYPSFLGASHHVVDGAGNLQLFSSNANRNNR*
BnTCP12	rna-XM_013825026.3	CDS	ATGAGAACCAACTCAATGGGAATAAAACAAGAAGGCGATAATCAATATCAAGCCACTTCTTTGTCTTCGTTGAGGCAAAATCCGAGAATCGTGAGAGCCTCGAGAATATTCGGAGGCAAAGACAGACACAGCAAAGTGTGCACAGTTCGTGGTCTTCGAGACAGGAGGATACGATTGTCGGCTACGACAGCGATTCAGCTCTACGACCTTCAAGAACGATTAGGGCTAAGTCAGCCTAGCAAAGTCATTGACTGGCTCTTACAAGCTGCTCAAAACGACGTCGCTATGCTTCCCCCTTTGCAATTCCCACCTGGTTTTCACCCTAATCTCACCGCCGCCGCAGCCGCTGGAGAATCTTTCCCCGGGATCTTTGAGAGTTTCGACCTTGGAAGCTGCTCA…
BnTCP12	rna-XM_013825026.3	pep	MRTNSMGIKQEGDNQYQATSLSSLRQNPRIVRASRIFGGKDRHSKVCTVRGLRDRRIRLSATTAIQLYDLQERLGLSQPSKVIDWLLQAAQNDVAMLPPLQFPPGFHPNLTAAAAAGESFPGIFESFDLGSCSSRTDTTQREGLNLESHGFDIDHHFFSNSNHRDKLYFPSSSSCHYNLGQLQQSLLDQSGNVTVALSNNNNLNPQTVETMSSLFPRYPLFLEGGDHQLQLFSSNSNSSKQTDHVE*
BnTCP13	rna-XM_022710852.2	CDS	ATGACGAGCAACGACGGATCAGTGCCTAACGGCGTCATAGTGGAGCATCCGTCAGTAGTTAATAAAGGAGCTCTTAACGCCGTGAAGAAGCCACCGGCTAAGGATCGACACACCAAAGTAGACGGGAGAGGGAGACGGATTCGTATGCCGATCATATGCGCAGCTCGTGTTTTCCAGCTGACCAGAGAACTAGGTCACAAATCAGACGGCCAGACCATAGAGTGGCTCCTACGCCAAGCTGAACCTTCTATAATAGCCGCCACAGGAACAGGCACAACTCCGGCGAGTTTCTCCACCGCTTCTCTCTCCACTTCTTCCTCGTTTACACTCGGGAAACGAGGCGTGAGAGCGGGGGAGGGAGAAGCTGGCGCCGGAGGAGGAGGGTTAACCGTTGGACCC…
BnTCP13	rna-XM_022710852.2	pep	MTSNDGSVPNGVIVEHPSVVNKGALNAVKKPPAKDRHTKVDGRGRRIRMPIICAARVFQLTRELGHKSDGQTIEWLLRQAEPSIIAATGTGTTPASFSTASLSTSSSFTLGKRGVRAGEGEAGAGGGGLTVGPTMGASLMSGGGFWAVPARPDFGQVWSFAAGAPPEMLFTQQQQAATLFVRQQQQQQASAAAAMGEASAARVGNYLPGHHLNLLASLSGGNTGSGRREEDNPR*
BnTCP14	rna-XM_013879363.3	CDS	ATGGCGACAATTAAGAAGCACGAAGCTGAACGTCTAAGAGCCGTTGATCTAAACATCATCGAAACATCTAAACCTTTTGAAGTAGCTAACACTGTGAGCCTCGAGCTCAAGGCGGAGCCATCGTTAGAGGTCCCATCGATTTCAATGTCTTTAGCTCCACCGTCGTCGTCAATAGGACCGCCACTGAAGAGAGCTTCTACTAAAGACCGTCACACCAAGGTCGAAGGAAGAGGAAGGAGGATACGAATGCCTGCCACGTGTGCGGCTAGGATATTCCAGTTGACTCGAGAGCTTGGTCACAAATCCGACGGCGAGACGATTCGGTGGTTGTTGGAGAACGCCGAGCCGGCGATAATCGCCGCCACGGGTACGGGAACGGTTCCCGCCATCGCTATGTCC…
BnTCP14	rna-XM_013879363.3	pep	MATIKKHEAERLRAVDLNIIETSKPFEVANTVSLELKAEPSLEVPSISMSLAPPSSSIGPPLKRASTKDRHTKVEGRGRRIRMPATCAARIFQLTRELGHKSDGETIRWLLENAEPAIIAATGTGTVPAIAMSVNGTLKIPTTTNADADVAENPAKKRRKRPSNSEYIDINEPVSVSVSSGLAPASTAAQQTLPQGMIPMWAFPSNAVVPAVGAFFLVQNVAGPSNQPRILAFPAAAAALPSTYVASVQQASSMARTPPPPQVVPNFTGSVMAPSSSSGIATKNMLRDFSLESYNKKELHQFMTTTTAPRSSNH*
BnTCP15	rna-XM_048776195.1	CDS	ATGATATTGATAGGGTTCTCATATTCACTTCCAAAGCATCTTTTGAAAAAAAAAAACATCTTCCTCTCTCTTATTTTGTTTACTTTCTTATTTTCATTTGTTCATACTTTAATAAAGGAAAATCGAATCGCATACTTTCTTCTCTATATTTATCTTCTTCTTCATCATCATCATCATCTTCTTATTACTTACTTTATAGAACAACAAAACCCTAGATTTGCTGTTCAGCTCAGGACCGTACAAACTGAAGAGTTCAGTAGCATCATGGATACCGGCCCTTGGAAAGATACAAACGACGACGTTTCAGGTCAGACTAGGACAAGACGTGAAGGAGAGTCGGAAGAAGCCGTAGCCACTACGAAGCGGCCAGCTACGATTTCTTCTTCTTCGTCGTGGATG…
BnTCP15	rna-XM_048776195.1	pep	MILIGFSYSLPKHLLKKKNIFLSLILFTFLFSFVHTLIKENRIAYFLLYIYLLLHHHHHLLITYFIEQQNPRFAVQLRTVQTEEFSSIMDTGPWKDTNDDVSGQTRTRREGESEEAVATTKRPATISSSSSWMKSKDPRIVRVSRAFGGKDRHSKVCTLRGLRDRRVRLSVPTAIQLYDLQERLGLDQPSKAVDWLLNVAKEEIDELPPLPVSPETFTLFNHHQSFLNLGQRPGQDTTTSREENNNERGEKDVSFANNHHIGSYGTYHNMEHHHQQHSSFQADYHQHQLHSLVPFPSQFLVCPMTTLSTTTTTTQSLFPSSSSAGSWTMETTDPRRMVSHFQMPLMGSSSSSASQNISTLYSLLHGSSSNNGSSNRMSSVQLNQTSRGSDNPM*
BnTCP16	rna-XM_013880834.3	CDS	ATGGCAGAAGACGACGAAGCTCACCGCTTCCTCCACCCTCCAGCACCGCCGTCTTCTTCTTCAATGAGACGCCGCGCTACGTCGGAGGCGGCGAACGGCGGCTGCGGCGAGATAGTCGAGGTGCAAGGAGGTCACATTGTGCGGTCCACGGGAAGGAAAGACCGGCACAGCAAAGTCTGCACGGCGAAAGGGCCACGTGACCGGCGCGTGAGGCTATCGGCTCACACGGCGATTCAGTTCTACGACGTTCAAGACCGGCTTGGGTTCGACCGGCCGAGCAAAGCCGTTGACTGGCTTATCAAAAAAGCGAAGACTTCCATCGACGAGCTCGCTCAGCTTCCGCCGTGGGATCCGGCGGATGCGATTCGCAACGCCGCCGCGAACGCTAAACCGAGAAGA…
BnTCP16	rna-XM_013880834.3	pep	MAEDDEAHRFLHPPAPPSSSSMRRRATSEAANGGCGEIVEVQGGHIVRSTGRKDRHSKVCTAKGPRDRRVRLSAHTAIQFYDVQDRLGFDRPSKAVDWLIKKAKTSIDELAQLPPWDPADAIRNAAANAKPRRTAAKARVSPSPPPQQLQFSGGTAVGFAGATERRSNDNNQSSFLPPSMDSDSIADTIKSFFPVVGSTAEAPPHQLMHNYHHHHPPDLLSRTNSQNQDLRLSLQPFPDGPPSLLHHHSVAEPVLFYGQSNPLGYDTSTGGWEQQSIQRLVAWNSGGANDTGNGGGGGGFLFAPPPNHPTSTTSFQPVLGQSQLYSQRGPLQSSYSPMIRAWFDPTHHHHQSISTDDLNHHHHHMPPPIASGEFSSGFRVPARFQGQEEEQHDGLNNKP…
BnTCP17	rna-XM_013885631.3	CDS	ATGAACAACAGGTCTTTCAGTACTACCACCACCATCAGTGAAGACTACATGTTATTCCCTTATAATGACCATTATTCCTCACAACCACTACTCCCTTTTAACCCTTGTTCTTCCATCAATGACATCTTGATTCACTCCAACTCCAACATATCAAGCAATCCTCTTGACCATCATTATCAATTCTTACAAGCACCTTCTTCTTTTTCTCAATTCGAATTCGTCCCGGATTTTGCCCTCGTCGCCTCTTTCCTCCCACAAAACAATGGCCATAATGATAACCAAACCATCACCACCAATGACCATAATAATAATCATCATCATCATCATCCATCACTTCTTCCCTTGAACAACCCTATTGGAGAATCTCTCGTTGAGCCCTTGGAGACGATAGCCACTCAC…
BnTCP17	rna-XM_013885631.3	pep	MNNRSFSTTTTISEDYMLFPYNDHYSSQPLLPFNPCSSINDILIHSNSNISSNPLDHHYQFLQAPSSFSQFEFVPDFALVASFLPQNNGHNDNQTITTNDHNNNHHHHHPSLLPLNNPIGESLVEPLETIATHIEDSQRISTSQDPKMNKVKKPSRTDRHSKIKTAKGTRDRRMRLSLDVAKELFGLQDMLGFDKASKTVEWLLTQAKPEIIKITSSLSNPLNHGGFSSCEESQTRPALGSMHTSSDLCKLSSMGTVEDRGSNTNSTETRGNKVDGRSMRGKRKMLQARTPILKKLSKDERAKARERAKDRTKEKLMKRRSQVTVLDAEAHNQHDEIVKNNKSHVNCKSFEATPCQEETEELLCKNDGFAVCNEFVVNKFNSSFPMPNHHRSQGTVSSI…
BnTCP18	rna-XM_013881521.3	CDS	ATGAGATCAAGAGAATGCGATGAAGAGGAGATTCAAGCAAAGCAAGAAGGAGATCATAATGAAAATAATAATCATCAAGTAAACTTAAACAACATGTTGCAGCAGCAGCAGCAGAATCAGCCTAGTTCGTTATCATCATCGAGGCAATGGACCTCAGCTTTTAGAAATCCAAGAATTGTTCGAGTCTCTAGAACGTTCGGTGGCAAAGACAGACACAGCAAAGTCTGCACAGTCCGTGGCCTTAGAGACCGGAGGATAAGGTTGTCCGTTCCAACAGCAATTCAACTTTACGACCTTCAAGATCGATTAGGGCTGAGTCAGCCAAGCAAAGTCGTTGATTGGTTACTCGAAGCAGCAAAAGATGACGTCGACAAGCTCCCTCCATTACAATTTCCACAT…
BnTCP18	rna-XM_013881521.3	pep	MRSRECDEEEIQAKQEGDHNENNNHQVNLNNMLQQQQQNQPSSLSSSRQWTSAFRNPRIVRVSRTFGGKDRHSKVCTVRGLRDRRIRLSVPTAIQLYDLQDRLGLSQPSKVVDWLLEAAKDDVDKLPPLQFPHGFNQMYPNLFFGNSGIGESSTSTSAFPGTNLGFLESYDLGGSSSRTRSRIQETPRESFDLDKGKWIKNDENANHHQDHGFDASHQHFSLTNPYNNSNASSYYNLGHLQHSLDQSGNNVTVAISNVPSNNNNNNLNLPPPSSAGDGSQLLFGPPPPAMSSLFPTYPSFLGASHHQHHHVVDGAGNLQLFSSNANTASQQQMMTGNSSLIRPFHHLMSSNHDTDRHSSDDNDSDS*
BnTCP19	rna-XM_048776850.1	CDS	ATGGTTATAGAGAAGCTTAGGAATGAGAGTATTGGTGATGATGAAATGATTGGAGATCTGATGAAGAACAACAATGGCGACGTCGTGGATAACACCAACAACAACCGGTTAAGCCGGTGGCATCACAACTCTTCAAGGATCATTAGGGTTTCGAGAGCTTCCGGTGGCAAAGATCGACACAGCAAAGTCTGGACTTCCAAAGGCCCACGTGACCGGCGCGTCCGGTTATCAGTCTCCACCGCTCTTCAGTTCTACGATCTCCAAGACCGGTTAGGCTACGATCAGCCGAGCAAAGCCGTCGAGTGGCTCATCAAAGCTGCTGAAGATTCAATCTCCGAGCTCCCTTCGCTCAACAACACAAATTTTCCGATGAACGATGACGACAATCAGATTCCGACA…
BnTCP19	rna-XM_048776850.1	pep	MVIEKLRNESIGDDEMIGDLMKNNNGDVVDNTNNNRLSRWHHNSSRIIRVSRASGGKDRHSKVWTSKGPRDRRVRLSVSTALQFYDLQDRLGYDQPSKAVEWLIKAAEDSISELPSLNNTNFPMNDDDNQIPTLTGASPTAAAAAANSLSKSACSSNSDTSKNSSGLSLSRSELRDKARERARERTAKETKERDGNNNHHTTSFTDLLNSGSDPVNTNRQWMAPSSSPAPMEYFSSGLILGSGQTHFPIQTNSHPFSSISDHHHQHHPHQEFSFVPDHLISPAGSNGGGAFNLDFNMSTTSVASTGFSGFNRGTLQSNSTNHHHHHQSFLANLQRFPSSEGGGGPQFLFGTGALPAENQHPHHNNNNNHQFQLYYENGCRNSDQKGKGKN*
BnTCP20	rna-XM_013891389.3	CDS	ATGGATCCTAATCTCTTAAACCCTTCAGAGACAGAAACAGAGGTTAAGAAGGTTCTCAACAACACTGTAGAAGGAAAGAGGAAGTGGAAACAGAAGGGGAAGCAAGGGCGTGAGATTCAGACCAAATCGAGAAAAGATCGACACCTTAAAGTGGAAGGACGCGGTGGAAGAGTTAGGTTGCCTCCTCTGTGTGCTGCCAGGATTTTTCAACTGACTCGAGAGTTAGGTCACAAAACCGACGGCGAGACTCTCCAGTGGCTTCTCCGCCACGCTGAGCCGTCGATTATCTCCGCCACCGACTCCGTTTCTCAACCTCCTCCTCACGCCGTCGATTTGAACCTAGACGGAGGTTCAAGGTCCCAACTTGCAAATGGGTTTTGGAGAAATGAGACTGGGTTT…
BnTCP20	rna-XM_013891389.3	pep	MDPNLLNPSETETEVKKVLNNTVEGKRKWKQKGKQGREIQTKSRKDRHLKVEGRGGRVRLPPLCAARIFQLTRELGHKTDGETLQWLLRHAEPSIISATDSVSQPPPHAVDLNLDGGSRSQLANGFWRNETGFGIVGANPTGGGFDLNCGIGFLGFDFNGSSDMGFENNQMPQVGVLNPRIYQQMGQEQAKVLQHHYHHPHEAQQENADKQGS*
BnTCP21	rna-XM_048781036.1	CDS	ATGAATACCGGACCTTGGAGAGATGCAAACGACGATGTTTCAGGCGGGACTAGGACAAGACGTAACGGAGAAGTAGAAGAAGATTCAGAAGAAGCTGTCGTCGTAGCCGTAGCCACCAGTGGTAAACCCGTTATTAAGAAGCCACCAACTTCGATTCCTTCTTCTTCGTCGTCGTGGATGAAATCGAAGGATCCAAGGATTGTTAGGGTTTCACGTGCCTTTGGAGGCAAAGACCGTCACAGCAAAGTGTGTACGTTGCGTGGTCTACGTGACAGACGCGTGAGATTATCAGTCCCCACGGCTATCCAGCTTTATGATCTTCAAGAACGTCTCGGCCTTGACCAGCCTAGCAAAGCCGTTGACTGGTTGCTCAATGCAGCCAAAGATGAGATCGATGAG…
BnTCP21	rna-XM_048781036.1	pep	MNTGPWRDANDDVSGGTRTRRNGEVEEDSEEAVVVAVATSGKPVIKKPPTSIPSSSSSWMKSKDPRIVRVSRAFGGKDRHSKVCTLRGLRDRRVRLSVPTAIQLYDLQERLGLDQPSKAVDWLLNAAKDEIDELPPLPVSPETFSLFNHHQAFLNLSQPPGQDPTQLGFKINGCVEESNTTTSREETNNNHIGSYGTYQNMEQHQQQHTRFQADYPHHQHQFHSIVPIQSQLLVCPVTTSSTTTTIQSLFPSSSSAGSRTMETTDPRQMVSHFQMPLMGSSSSSQNISTLYSLLHGYSNPMPSVQFDRK*
BnTCP22	rna-XM_022705782.2	CDS	ATGGCGACGATTAAACACCACGAAGATGAACGCCTAAGAGCCGTTGATTTGACTTCTAAACCCTTCGAAGTCAACAACGCAGTGAGCCTCGAACCCAAGACGGAGCCGTCGTTAGAGTCTTCGTTGCAGGTTCCGTCTACTTCAATGTCTTTAGCTCCACCGTCGAGACCGCCATTGAAGAGAGCTTCGACTAAAGACCGTCACACCAAGGTCGAAGGTAGAGGGAGGAGGATACGGATGCCCGCCACGTGTGCGGCTAGGATTTTTCAGCTGACTAGAGAGCTTGGTCACAAGTCCGACGGCGAGACGATTCGGTGGCTGCTGGAGAACGCCGAGCCGGCTATTATCGCCGCCACGGGAACGGGAACGGTTCCGGCCATCGCTATGTCTGTTAACGGA…
BnTCP22	rna-XM_022705782.2	pep	MATIKHHEDERLRAVDLTSKPFEVNNAVSLEPKTEPSLESSLQVPSTSMSLAPPSRPPLKRASTKDRHTKVEGRGRRIRMPATCAARIFQLTRELGHKSDGETIRWLLENAEPAIIAATGTGTVPAIAMSVNGTLKIPTTTNADSDVGDNSAKKRRKRPSNSEYIDINEAVTVSVSSGLAPISGLSPISSGLAPVSTVSQQTLPQGMIPMWAIPSNAVIPTVGAFFLVPHVSGPTNQPQMLAFPAAPPSSYVAAVQQASLMARPPFVSVSTPSVMAPSSSSGVTNRGSSSSTTNMLRDFSLEIYEKQELHQFMSTTTARSSSNH*
BnTCP23	rna-XM_013893294.3	CDS	ATGGGACTTAAAGGTTATAGCGCCGGAGATGGAGTAGGAGAGATAATAGAGGTTCCAGGTGGTCACATAATTCGAGCCACAGGACGAAAAGACCGTCACAGCAAAGTTTTCACATCTAAGGGTCCACGTGACCGGCGCGTGAGACTCGCAGCTCACACGGCGATTCAGTTCTACGATGTGCAAGACCGGTTACAGTATGACCGGCCAAGCAAAGCCGTGGACTGGCTCATCAAGAAAGCTAAAGCTGCCATCGATAAGCTCGAAACCACTCAAGAACCACCGGAGAATGATACTACTAAACCGGGATCTTCTTCTTCCGAGCCCAACTTGGTTGATACTCAAACGCAGTTTGTAGCGGCCAATCTTGATCCTGAAGACGCAATGAAAACGTTCTTCCCA…
BnTCP23	rna-XM_013893294.3	pep	MGLKGYSAGDGVGEIIEVPGGHIIRATGRKDRHSKVFTSKGPRDRRVRLAAHTAIQFYDVQDRLQYDRPSKAVDWLIKKAKAAIDKLETTQEPPENDTTKPGSSSSEPNLVDTQTQFVAANLDPEDAMKTFFPATTTTSGGGTNMNFQNYPHHHDADNIVSRTTTTPNLNQDLGLSLHPFQGNNINSTVVPETNNFATSHFETFGRISGWNHHDLTMTSSSSPSEQQEEQERGNGGFMVNLHHHQPSMMTLLNSQQQQVFLGGQQQQQRGTLQSSLFPHSFRSWDHHHQTTSDNHHHHHHNQASPVMFASSSQYGSHGMMMMQGLSFPIHGEEPTQPNSSSSPPNSHL*
BnTCP24	rna-XM_048779825.1	CDS	ATGGCAGACGAAGCTCACAACTTTCTCCACCCTCCAGCACCACCACCGCCTTCTTCAATGAGCCACCGCGAGGCGGCGAACGGCGGCTGCGGCGAGATAGTCGAGGTGCAAGGAGGTCACATTGTCCGGTCGACGGGAAGGAAAGATCGGCACAGCAAAGTCTGCACGGCCAAAGGGCCACGTGACCGGCGCGTGAGGCTATCGGCTCACACGGCGATTCAGTTCTACGACGTTCAGGACCGCCTCGGCTTCGACCGGCCAAGCAAAGCCGTCGACTGGCTTATCAAGAAGGCTAAAGCTTCCATCGACGAGCTCGCTCAGCTTCCGCCGTGGAACCCCGCCGACGCAATGCGCAACGCCGCCGCAAACGCGAAACCGAGAAGAACCGCCGCTAAAACT…
BnTCP24	rna-XM_048779825.1	pep	MADEAHNFLHPPAPPPPSSMSHREAANGGCGEIVEVQGGHIVRSTGRKDRHSKVCTAKGPRDRRVRLSAHTAIQFYDVQDRLGFDRPSKAVDWLIKKAKASIDELAQLPPWNPADAMRNAAANAKPRRTAAKTRISPSPPPSQQQQNQLQFGGFDGAAEHRGNENESSFLPPSMDSDSIADTIKSFFPVVGSSTEAPPPNQLMHSNYHHHHPPDLLSRTNSHNQDLRLSLHSFPDGPPSLLHHHHSASASTAEPVLFYGQSNPLGYDTSTGGWEQQSIQRLVAWNSGGATETGNGGGGGGFLFAPPAPSTTSFQPVLGQSQLYSQRGPLQSSYSPMIRAWFDPHHHHQSISTDDLNHHIPHPVHQGEFSSGFRIPARFQGQEEEQHDGFSNKPSSASSI…
BnTCP25	rna-XM_048780291.1	CDS	ATGACCGTTCAGACTCAGGAACTCAATACTAGTATTATGAATACCGGACCTTGGAGAGATGCAAACGACGATGTTTCAGGCGGGACTAGGACAAGACGTAACGGAGAAGTAGAAGAAGATTCAGAAGAAGCTGTCGTCGTAGCCGTAGCCACCAGTGGTAAACCCGTTATTAAGAAGCCACCAACTTCGATTCCTTCTTCTTCGTCGTCGTGGATGAAATCGAAGGATCCAAGGATTGTTAGGGTTTCACGTGCCTTTGGAGGCAAAGACCGTCACAGCAAAGTGTGTACGTTGCGTGGTCTACGTGACAGACGCGTGAGATTATCAGTCCCCACGGCTATCCAGCTTTATGATCTTCAAGAACGTCTCGGCCTTGACCAGCCTAGCAAAGCCGTTGAC…
BnTCP25	rna-XM_048780291.1	pep	MTVQTQELNTSIMNTGPWRDANDDVSGGTRTRRNGEVEEDSEEAVVVAVATSGKPVIKKPPTSIPSSSSSWMKSKDPRIVRVSRAFGGKDRHSKVCTLRGLRDRRVRLSVPTAIQLYDLQERLGLDQPSKAVDWLLNAAKDEIDELPPLPVSPETFSLFNHHQAFLNLSQPPGQDPTQLGFKINGCVEESNTTTSREETNNNHIGSYGTYQNMEQHQQQHTRFQADYPHHQHQFHSIVPIQSQLLVCPVTTSSTTTTIQSLFPSSSSAGSRTMETTDPRQMVSHFQMPLMGSSSSSQNISTLYSLLHGYSNPMPSVQFDRK*
BnTCP26	rna-XM_022687833.2	CDS	ATGCAAAAGCCGTCCTCTACTCTCTTAAATGTCATAATGGACGGCGGAGACAACGTTGGAGGAGGAGATGATCACAACCGTCACCTTCACCACCACCATCACCGGCCAACTTTCCCTTTCCAACTCCTCGGAAAGCGAGACCCCGACGACAACAATCAACAACAACAACAACAACAACAACCTTCCCCCTCCTCTTCCTCATCTCTCTTCTCCCTCCACCAACACCAACAGCTATCCCAAACGCAACCGCAACCCCAGCAGCAAAAGCCACAACCGCAGAAAGACTTGCAGGTAACGCAAGAGGAAACAGCGGTGGTCGTAGCTAAAAAGCCGCCGCTAAAACGAGCGTCGACGAAAGATAGACACACGAAAGTAGACGGAAGAGGGAGGAGGATAAGG…
BnTCP26	rna-XM_022687833.2	pep	MQKPSSTLLNVIMDGGDNVGGGDDHNRHLHHHHHRPTFPFQLLGKRDPDDNNQQQQQQQQPSPSSSSSLFSLHQHQQLSQTQPQPQQQKPQPQKDLQVTQEETAVVVAKKPPLKRASTKDRHTKVDGRGRRIRMPALCAARVFQLTRELGHKSDGETIEWLLQQAEPSVIAATGTGTIPANFTSLNISLRSSGSSMSLPSHYRNAASTFSPNNIFSPSLLQQQQQRSGGGGFLHPHHHLQGRATTSSLFPGIDNFTPTTSFLNFHNPTKQEGDQDSEELSPDKKRRLQTTSDLHHQHDQIGGYTLQSSNSGSTATTAQIPGNFWMVAAAAAAGGNNNQTGGGSVGSGGGSGGGEPVWTFPSINTAAAALYRSSVSGVSGGAVSSGLHFMNFAAPMAFLT…
BnTCP27	rna-XM_013788065.3	CDS	ATGTCTAATAACAACAACGACGACGGAGTTATGATCTCTAACGGTTCTTTAATCGAACACCAGCGACAACAACAACAACAGCAGAATCTGAAACAATCTTCAGACGGAGGTCTCGTCGTGAAGAAACCTCCGGCGAAAGATAGACACAGCAAAGTCGACGGAAGAGGGAGGAGGATCCGCATGCCGATCATCTGCGCGGCTCGCGTGTTCCAGCTCACGAGAGAGCTCGGCCACAAATCCGACGGCCAAACAATCGAGTGGCTCCTCCGCCAAGCCGAGCCGTCGATCATCGCCGCGACGGGAACCGGCACAACTCCCGCGAGTTTCTCCACCGCGTCGGTATCGGTCCGAGGAAGCTCCACCACTATTTCCACTTCCACGAACTGCACTCTCTCCTCC…
BnTCP27	rna-XM_013788065.3	pep	MSNNNNDDGVMISNGSLIEHQRQQQQQQNLKQSSDGGLVVKKPPAKDRHSKVDGRGRRIRMPIICAARVFQLTRELGHKSDGQTIEWLLRQAEPSIIAATGTGTTPASFSTASVSVRGSSTTISTSTNCTLSSSLDHKPFILGKRLREDSGGGKDEMGSFATPAGFWAVPARPDFGQVWSFASHQEMFLQQQQQQQQQPAAAALFVHQQQQQQAAMGEASAARVGNYLPGHLNLLASLSGGAPGSGRREDDQR*
BnTCP28	rna-XM_013789239.3	CDS	ATGGATCCCAAGAACCCAAATCGTCACCAAGTACCAAACTTTTTGAACCCACCACCAAGAAACCAGAGCTTAGGAGATGCTTCCAAGGACGACAATCATCATTCCAAACCGGCTGAGGTTAAGGATTTTCAGATCGTGGTCGCTTCCGACAAAGAACCGAACATCAGTAAGAAGCCGCAGCAGAACCAGCTTGGTCCTAAGAGAAGCTCTAACAAAGACAGACACATCAAAGTGGAAGGCAGGGGTCGGAGAATCAGGATGCCTGCTCTCTGCGCCGCTAGGATCTTCCAGTTGACTAGAGAATTGGGTCACAAATCCGACGGCGAGACAATCCAGTGGCTGCTTCAGCAGGCTGAGCCGTCGATTATCGCAGCCACCGGTTCAGGAACTATACCGGCC…
BnTCP28	rna-XM_013789239.3	pep	MDPKNPNRHQVPNFLNPPPRNQSLGDASKDDNHHSKPAEVKDFQIVVASDKEPNISKKPQQNQLGPKRSSNKDRHIKVEGRGRRIRMPALCAARIFQLTRELGHKSDGETIQWLLQQAEPSIIAATGSGTIPASALASAAAAVSSHHLQGGGSLTAGLMISHELDGGSSSGRPNWGVGGGDGGSRSSLPTGLWPNVAGFGAGVQTMSDGGGYRIGFPGFDYPGGAMSFASILGGGSNNQMPGLELGLAQEGNVGVLNPQSFAQIYQQQMSQAQAQGRVLHHTLQHNPSHEEHQQESGEKDDSQGSGR*
BnTCP29	rna-XM_013793628.3	CDS	ATGGATCCGGATCATAACCAGAATCATCACAGACCAAACTTCCCTCTCCAGCTTCTTGACTCTTCTTCCTCCTCTTCCACTTCCTTAGCCATCATCCCATCAGCTTCTTCTTCCGAACTTAACTCCGACCCTAACGCTCTCTCCAAGAAACCACCTCCTAAGCGAACCTCAACAAAGGACAGACACACCAAAGTAGAAGGCCGAGGCCGTAGGATCCGTATGCCGGCCATGTGCGCCGCACGTGTCTTTCAGCTCACACGTGAGCTAGGTCATAAATCCGACGGCGAGACCATCGAGTGGCTTCTACAGCAAGCTGAACCGGCGGTTATAGCCGCTACAGGGACTGGAACCATACCGGCTAACTTCACTTCTCTTAATATCTCACTTCGTAGCTCAAGA…
BnTCP29	rna-XM_013793628.3	pep	MDPDHNQNHHRPNFPLQLLDSSSSSSTSLAIIPSASSSELNSDPNALSKKPPPKRTSTKDRHTKVEGRGRRIRMPAMCAARVFQLTRELGHKSDGETIEWLLQQAEPAVIAATGTGTIPANFTSLNISLRSSRSSLSAAHLRTTPSSYYFHSPTMAHHHQVRPKNESHSSSSSQLLDHSQMGNYLVQSTAGSLPTSQTPATAPFWSSGDNTQNLWAFNINPHHSADVYNTNGGGGGGGAGVHLMNFAAPIALFSGQPLASGYGGGGGGGGGGGEHNHYGVLAALNAAYRPVQETANQQNRDGDHHHSHQEDGSTSHHS*
BnTCP30	rna-XM_013850604.3	CDS	ATGTCTTCTTCCAACAATGGTTACAATAATGGTAGTAACAACGGAGTGTACCCTCTCTCTCTTTACCTTCCTTCACTCTCCGGTCAGCAAGACATCATCCGTAATCCCTACAATCATCAGTTAACAGCATCACCGGGCCAAATGTTATCAGCAGTGCCTGAGTCCCTGATGGATTACATGGCGTTTAACTCAAACAATGTTATGAATCAGCAAAGTTTTGAGATTCCTGAGGTGTCGAGAGAAATCAAGAAGGCTGTGAAAAAAGATAGGCATAGCAAGATTCACACGGCACAAGGTCTTAGAGACAGGAGGGTAAGGCTTTCTATTGGAATTTCTCGCCAATTCTTCGATCTCCAGGATATGTTGGGGTTTGATAAAGCCAGTAAAACATTAGACTGG…
BnTCP30	rna-XM_013850604.3	pep	MSSSNNGYNNGSNNGVYPLSLYLPSLSGQQDIIRNPYNHQLTASPGQMLSAVPESLMDYMAFNSNNVMNQQSFEIPEVSREIKKAVKKDRHSKIHTAQGLRDRRVRLSIGISRQFFDLQDMLGFDKASKTLDWLLKKSRRAIKELVQEKKLNNNVEDFGNDGGNVVHEEDDYDDDNVGDNSFVYGSSPYSFEEEVLCEAKKAEKRKKKTEMSNISSKGSRAKAKGKAKGITIDMTNDHPETASEIIQTEIMDPFKRSIIFNEGEEMTHSFYKESIQESDNHECITKTEVNLPMNMDQGYNQHYGALMLKDQGSSSNYNAILPQNFDCDYNPNPFIDQLFCGVTNTNFFRGFP*
BnTCP31	rna-XM_013796808.3	CDS	ATGTCTTCTTCCAACAATGATTACATTAATGGTAACAATGGAGTGTACCCTCTCTCTCTTTACCTTTCTCCACTCGCTGGCCATCAAGACATCATCCGTAATCCCTATAATCATCAGCCAACACCATCTCCGGGCCAAATGGTATCAGCAGTGCCTGAGTCTCTGATGAACTACATGTCTTTTAGCTCAAACCGTGCTGTGAATCAGCAAGGGTTCAAGATTCATGAGGTGTCTAGAGAAATCAAGAAGGCGGTGAAGAAAGATAGGCATAGCAAGATTCAGACGGGACAAGGTCTTAGAGACAGGAGGGTAAGGCTTTCTATTGGAATTGCTCGTCAGTTCTTCGATCTCCAGGACATGTTGGGATTTGACAAAGCCAGTAAAACATTAGACTGGTTA…
BnTCP31	rna-XM_013796808.3	pep	MSSSNNDYINGNNGVYPLSLYLSPLAGHQDIIRNPYNHQPTPSPGQMVSAVPESLMNYMSFSSNRAVNQQGFKIHEVSREIKKAVKKDRHSKIQTGQGLRDRRVRLSIGIARQFFDLQDMLGFDKASKTLDWLLKKSRRAIKELVQEKKLNNTDEDFGNKGGEVEEEEGDDGDKSFLYGSSPDSWEEEVACEVKKAQKRNKKIDLSNISSKGSRAKARGKAKELTYDHPETISEITQTETIDPLKRSIISNEGEHMTHSLYKEATQEFDSQECILSKTKVNLPTNMDQIYNQNYGTFMLKDQGSSSNYNNILPQNLDFYYDQNSFIDQPFCAVTKTSFPRGFP*
BnTCP32	rna-XM_013843834.3	CDS	ATGGATCCTGATCCAGATCATCATCAAAGACCAAACTTCCCTCTCCAGCTTCTTGATTCTTCTTCCTCCTCTTCCACTTCCTTAGCTATCATCCCATCAGCTTCGTCTTCCGAACCTAACTCCGACCCTAACGTTCTCTCCAAGAAACCACCTCCAAAGCGAACCTCAACAAAGGACAGACACACCAAAGTCGAAGGCCGGGGCCGTAGGATCCGTATGCCGGCCATGTGCGCCGCACGTGTCTTTCAGCTCACACGCGAGCTCGGTCATAAATCCGACGGTGAAACCATCGAGTGGCTTCTCCAGCAAGCTGAACCGGCGGTTATAGCCGCTACGGGGACTGGAACCATTCCGGCTAACTTCACTTCTCTTAATATCTCACTTCGTAGCTCAAGATCC…
BnTCP32	rna-XM_013843834.3	pep	MDPDPDHHQRPNFPLQLLDSSSSSSTSLAIIPSASSSEPNSDPNVLSKKPPPKRTSTKDRHTKVEGRGRRIRMPAMCAARVFQLTRELGHKSDGETIEWLLQQAEPAVIAATGTGTIPANFTSLNISLRSSRSSLSAAHLRTTPSNYYFHSPAMAQHHHQQQLHQVRPKNESDSCSSSQLVDHNQMGNYLVQSTAGSLPTSQTPATAPFWSSGDNTQNLWAFHHSGDVYNTSSGGGGGGGGAGGGGGVHLMNFPAPFALFSGQPLASGYGGGGGGGGEHNHYGVLSALNAAYRPVQETANQQNHGDHHHNHQEDGSTSHHS*
BnTCP33	rna-XM_022689175.2	CDS	ATGGAAACTCGCACGGCGGAGGAGGCGTCGCTGCAGCTTAATTCTACGGAGAACCCATCACCGGGAGGAGGATCGGTTCCAAGCACAGCTCTAGCCGTGGTTAAATCCGCCGTTAAGAAACCGTCTAAAGACCGTCACACGAAAGTCGACGGCCGTGGACGGAGAATCCGCATGCCGGCGGTGTGCGCGGCGAGAGTTTTCCAGCTCACGAGGGAGCTGGGACATAAGTCCGACGGAGAGACCATCGAGTGGCTGCTCCAGCAAGCCGAGCCTGCTATCATCGCGACCACCGGAACGGGAACTATTCCGGCGAACTTCTCAACTCTTAACGCTAGTTTACGCGGCGGCGGCGGCGGCGGCGGTTCAACCGTCTTTGCTCAGTCGTCGAAGTCTTCTTCT…
BnTCP33	rna-XM_022689175.2	pep	METRTAEEASLQLNSTENPSPGGGSVPSTALAVVKSAVKKPSKDRHTKVDGRGRRIRMPAVCAARVFQLTRELGHKSDGETIEWLLQQAEPAIIATTGTGTIPANFSTLNASLRGGGGGGGSTVFAQSSKSSSLPMSFHGSGMSLYDDSNGANGSSSSVVVDHSRKLLNGGVFGFHHPPIMSAERNPYREDYFNKESEVPSGSSQKPGQFQDQELGPGPGMGRGTPTASVVPQPMWAVAPGSTNGGSAFWMLPMSGSGGREQMQQQQPGHQMWAFNPGSYPVGTGRVVTAAPMGSMMLGGQQLGLGVAEGNMAAALRGGRGGDGLGMTLEQHQHQHHQQHQEPNNQGEASENGGDDKK*
BnTCP34	rna-XM_013799159.3	CDS	ATGGCTGATGAAGAATCCAACCACCACCATTCAATACATTCGCCGTCGTCGCCGCATCCTCTCGGAATGAGACACCAATCAGTGTTTTCAACGGCGGCAGAACACGGTGGCTGCGGCGAGATCGTGGAGGTTGAAGGAGGTCACATTGTCCGATCAACAGGAAAAAAAGACAGACACAGCAAAGTCTGTACGGCCAAAGGACCACGTGACAGGCGCGTGAGGCTCTCAGCTCCAACGGCTATTCAGTTCTACGATGTTCAAGATAGACTCGGTTTAGATCGACCAAGCAAAGCTGTTGATTGGCTCATCATGAAAGCTAAATCCGCCATTGATAACCTCGCCGAGCTTCCTCCGTGGAACCCCGCCGACACAACCCGTCAAGCTGCTGCAAATAAACCC…
BnTCP34	rna-XM_013799159.3	pep	MADEESNHHHSIHSPSSPHPLGMRHQSVFSTAAEHGGCGEIVEVEGGHIVRSTGKKDRHSKVCTAKGPRDRRVRLSAPTAIQFYDVQDRLGLDRPSKAVDWLIMKAKSAIDNLAELPPWNPADTTRQAAANKPKRPKTVIPPPETGIHGGSGEETERHHQSSFLPASVSTPHYHPPPSSRANAQSQDLRLSLHSFQNGPAFADETEHALFSGQSNPLVFDSSTASCDQSPEFGKMQRLVTWNNGGAADSAAFGGGGFVFASPATTTSFQPQSQVFSQRGPLQSINTPMPPRAWFDPYHDHHHNHHHHPYHISPAIHQSAIPARYLSEEDGHGDKPSSASSDSRH*
BnTCP35	rna-XM_048737912.1	CDS	ATGGAAGACGACGACGACATTGAGACACAACAACAAACAAGCAGAAAGCTACAGAGACTCTCCTCCGACAAAACTGAAATGAGGGACTGGAGCAATCCATCGTCTCGGATCATTAGGGTTTCACGAGCTACCGGTGGCAAAGACCGACACAGCAAAGTCTTAACATCAAAAGGGTTAAGAGATCGGAGGATACGTCTCTCCGTCGCTACAGCGATCCAGTTCTACGACCTCCAAGACCGTCTCGGGTTCGATCAGCCGAGCAAAGCCGTTGAGTGGCTTATCAACGCGGCTTCTGACTCAATCTCCGATTTGAATCCGATCGATACGAACTTCGAACAGACGCTTTCGCTGTCTAAGTCGAGCACGTCTGAGAGCTCGTTGTTGTCTTTGTCGAGGACA…
BnTCP35	rna-XM_048737912.1	pep	MEDDDDIETQQQTSRKLQRLSSDKTEMRDWSNPSSRIIRVSRATGGKDRHSKVLTSKGLRDRRIRLSVATAIQFYDLQDRLGFDQPSKAVEWLINAASDSISDLNPIDTNFEQTLSLSKSSTSESSLLSLSRTESRGKARERTAKDKDLQSSFTQLLTRGLDEPNRSWTGGGSSDCFNPVQLIPSSLNHRQEPSLNHNNSQNQYSFLPNYNVGISSSDSPGASGCYSSRGTLQSNSQPLFLNNNSNINQRSISSSSSSSSPKDSQSISFFMAPPVNHHSHDQLPEAFDGRLYLYYGEGNRNSDDKGKEIR*
BnTCP36	rna-XM_013869591.3	CDS	ATGGATCCCAAGAACCCAAATCCACACCAAGTACCAAACTTCTTGATCCCACCACCACAACCGAGAGATGCTTCCGATGACAACAAAGAAGTTAAGGATTTTCAGATCGTGGTCGCTTCCGACAAAGAACCGAACAACAACGGTAAGAAGCAGCTTGCCCCCAAGAGAAGCTCAAACAAAGACAGACACACCAAAGTGGAAGGTCGCGGTCGGAGAATCAGGATGCCTGCTCTCTGCGCGGCAAGGATTTTTCAACTGACCAGAGAATTGGGTCACAAATCAGACGGTGAAACCATCCAGTGGCTGCTTCAACAAGCTGAACCGTCGCTTATCGCAGCCACCGGTTCAGGAACTGTACCGGCCTCTGCTTTAGCCTCAGCTGCTTCTGCTGTAGTCTCT…
BnTCP36	rna-XM_013869591.3	pep	MDPKNPNPHQVPNFLIPPPQPRDASDDNKEVKDFQIVVASDKEPNNNGKKQLAPKRSSNKDRHTKVEGRGRRIRMPALCAARIFQLTRELGHKSDGETIQWLLQQAEPSLIAATGSGTVPASALASAASAVVSNQGGSLTAGLMISHHDLDCGGGRPSWVEGGGEASRLWPNGAGGVMSEGAGYRIGFPGFDFPGGAMSFASIFGAGGGGNGNHMLGLELGLSQEGNVGVLNQQIYQQMAQAQAQGRVLHHTLHHNPGHEDHQQESCGRDESQGSF*
BnTCP37	rna-XM_048739448.1	CDS	ATGTCTAACAACAACGACGGAGCTCTTGTCGTGAAGAAACCTCCGGCGAAAGATAGACACAGCAAAGTCGACGGAAGAGGGAGAAGGATACGTATGCCTATCATCTGCGCAGCTCGTGTCTTCCAGCTAACAAGAGAGCTCGGCCACAAATCAGACGGTCAAACTATCGAGTGGCTACTACGTCAAGCTGAGCCTTCTATCATAGCCGCGACAGGAACCGGCACAACTCCGGCGAGTTTCTCCACCGTGTCAGCCTCACTCCGAGGAAACTCCACCACCACGAGCTGCAACTTGTCCTCGTCTCTAGATCATAAACCTTTGCTAGGGGTATCACCGTTTATACTCGGAAAGCGCGTGAGAGCCGACGAGGATACACCGTCTGGGTTCTGGGCGGTTCCG…
BnTCP37	rna-XM_048739448.1	pep	MSNNNDGALVVKKPPAKDRHSKVDGRGRRIRMPIICAARVFQLTRELGHKSDGQTIEWLLRQAEPSIIAATGTGTTPASFSTVSASLRGNSTTTSCNLSSSLDHKPLLGVSPFILGKRVRADEDTPSGFWAVPARQEFGQVWSFAAGATQEMLLQQQQQQAAGLFVHQQQQQQQAAMGEASAARVGNYLPGHLNLLASLSSGAPGSGRGEDDDQR*
BnTCP38	rna-XM_022714528.2	CDS	ATGGATCTCTCCGACGACGGCGCCGCCGCCAGAGGAGGTTCTCGCCATCTAGTCGATCCTTCTCTTTCAATCGTCCCCAGATCTACTCCTCCGGAAGACCCCACGACCTCATCCCCAGCGACAGCGGCGGCGACTACTTCCGGAGTTGTAACGAAACGTTCGACGAAAGACCGCCACACGAAAGTCGACGGAAGAGGGCGGCGAATCCGGATGCCGGCTCTCTGCGCCGCTAGGGTTTTCCAGCTAACGAGAGAGCTCGGGCACAAGTCCGACGGAGAAACCATCGAGTGGCTTCTCCAGCAAGCCGAGCCGGCGATAGTCGCCGCTACAGGCACCGGAACCATCCCGGCGAACTTCTCCTCTCTGAGCGTCTCGCTCCGAAGCAGCGGCTCGACTCTC…
BnTCP38	rna-XM_022714528.2	pep	MDLSDDGAAARGGSRHLVDPSLSIVPRSTPPEDPTTSSPATAAATTSGVVTKRSTKDRHTKVDGRGRRIRMPALCAARVFQLTRELGHKSDGETIEWLLQQAEPAIVAATGTGTIPANFSSLSVSLRSSGSTLSAPPSKSVPLYGALGLTHHQYEEQGGAFGAHTPPLLGFHHHLQQHQQQQHHQQAPAETIPGPDGESFSRKRYRSVDSSKEDGEGKQNESKSLKESEPPAAATGAPMWAVAPTNRSAGGNTFWMLPVPTTAAGNQPAAMESSSNTNRAHMWPFGGGGAGAGGGGATHFMAGTGFSFPMDQYRGSPLQLGSFLAQPQQPNQNIGLSMPDSNLGVLAALNAAYPRGGNANAEQVNNAVEHQEKQQPQQSDQDDDSRDENSNSDG*
BnTCP39	rna-XM_048740441.1	CDS	ATGGAGGTCGACGACGACATTGACGAACAACAACAAACAAGCAGAAAGCTTCAGAGAATCTCCTCAGACAACGACAAAAACGGAATGAGAGACTGGAACAACCCATCTTCACGAATCATTAGGGTTTCTCGAGCATCCGGTGGCAAAGACCGACACAGCAAAGTCTTGACCTCAAAAGGGCTTAGAGACCGGAGGATACGTCTCTCCGTCGCAACGGCAATCCAGTTCTACGATCTCCAAGACCGTCTTGGCTTCGACCAGCCCAGCAAAGCCGTTGAATGGCTCATCAACGCGGCTGCCGACTCCATCTCCGAGTTGCCTCCGATCAACACAAGTTTCGACCAGGCGCTCTCGCTGTCTAAATCGGCTTGTAGCAGTGGCACATCTGAGAGCTCGTTG…
BnTCP39	rna-XM_048740441.1	pep	MEVDDDIDEQQQTSRKLQRISSDNDKNGMRDWNNPSSRIIRVSRASGGKDRHSKVLTSKGLRDRRIRLSVATAIQFYDLQDRLGFDQPSKAVEWLINAAADSISELPPINTSFDQALSLSKSACSSGTSESSLLSLSRTESRGKARERARERTAKDKDKDLQNAQSSFTQLLTGGFDEPNRNWIGGSSSDCFNPVQLIPNSSSSSLHHYNTNNHRQETSLNHHLSFVPDYNFGISSSDSPAAAAVNGGCYTSRGTLQSNSHSHFLNNNNVNQRPISFMATPPPLDHHNHQLPATFDGRLYLYYGEGNRSSDDKGKDGR*
BnTCP40	rna-XM_013847506.3	CDS	ATGTCGAACGACGACGGGACAGTGACTAACGGCGCCATAGTCGAGCACACGTCAGCAGCTAACAAAGGAACTCTTAACGCCGTCAAGAAACCACCGGCCAAGGACCGACACAGCAAAGTCGACGGGAGAGGGCGGCGGATTCGCATGCCTATCATATGCGCAGCTCGAGTTTTCCAGCTGACGAGGGAGCTAGGCCACAAATCCGACGGCCAGACCATCGAGTGGCTCCTCCGTCAAGCCGAGCCTTCTATCATAGCCGCCACGGGAACAGGCACAACCCCGGCGAGTTTCTCCACCGCTTCTCTCTCCACTTCTTCCCCCTTCACGCTCGGAAAGCGCGTCGTGCGGGCGGAGGAGGGTGAATCCGGCGCCGGAGGAGGTGAATTATCGGTTGGACAC…
BnTCP40	rna-XM_013847506.3	pep	MSNDDGTVTNGAIVEHTSAANKGTLNAVKKPPAKDRHSKVDGRGRRIRMPIICAARVFQLTRELGHKSDGQTIEWLLRQAEPSIIAATGTGTTPASFSTASLSTSSPFTLGKRVVRAEEGESGAGGGELSVGHTMGASGGGGFWAVPARNDFGQVWSFAAGAQPEMLFTQQQPATLFVRHQQQQQQEASAAAAMGEASAARVGNYLPGHHLNLLASLSGGNTGSGRREEEDNSR*
BnTCP41	rna-XM_048745478.1	CDS	ATGTTTCCTAAAACCGGAGATGATGTTATAATTGGAGATCTGATGAAGACTAACAATGGAGACGTGGTGGATAACAACAACAACAGCAACCGGTTAAGCAGGTGGCATCACAACTCTTCCCGGATAATTAGGGTTTCGAGGGCTTCCGGTGGCAAAGATCGACACAGCAAAGTCTGGACTTCCAAAGGCCCACGTGACCGGCGTGTCCGGTTATCAGTCTCAACCGCTCTTCAGTTCTACGACCTTCAAGACCGGTTAGGTCTCGATCAGCCGAGCAAAGCCGTTGAATGGCTAATCAAAGCTGCCGAAGATTCGATCTCCGAGCTTCCTTCCCTCAACAACACGAATTTCCCGATGACCGATGACGAGAACCAGAATCAGACAGTAACTGGTGCGGCT…
BnTCP41	rna-XM_048745478.1	pep	MFPKTGDDVIIGDLMKTNNGDVVDNNNNSNRLSRWHHNSSRIIRVSRASGGKDRHSKVWTSKGPRDRRVRLSVSTALQFYDLQDRLGLDQPSKAVEWLIKAAEDSISELPSLNNTNFPMTDDENQNQTVTGAAKSACSSNSDTSKNSSGLSLSRSELRDKARERARERTAKETKERDHTGSFTDLLNSGSDPVNVNRQWMVSSSSPAQMEYLSSGLILGSGQTHFPIQTNAHPFSDHHHHPQEFSFVPDHLISPAGSNGGGAFNLDFNMSTTSGAGTAVASAGFSGFNRGTLQSNSSNHHQQSFLANLQRFSSSEGGGGPQFLFGALPAENHHPNSHQFQLYYENGCRNSDQKGKGKN*
BnTCP42	rna-XM_013835496.3	CDS	ATGAACAACAACAAGACTTTCAGTACTACAAGCACCATCAATGAAGACTACATGTCATTCCCTTATAATGACAATTATTGCTCACAACCATTACTCCCTTTTAGCCCTTCCTCTACCATTAACGACCTCTTGATTCACTCCAATTCCAACATATCAAACAATCATCTTGACCATCATCATCAATTCCTACAAGCAGCTTCTCCTTTTTCTCAATTCGAATTCGTCCAGGATTTTTCTCTCCTCCCCTCTTTCCTTCCACAAAACATTATCCATAATGATAACCAAACCATAAGCACCAATGACCATCATCATCCATCCCTTCTTCCTTTGAACAACACCATTGATGAATCCCAACTCATTGAGCCGTCGGAGACCATAACCACACACAACGAAGACTCC…
BnTCP42	rna-XM_013835496.3	pep	MNNNKTFSTTSTINEDYMSFPYNDNYCSQPLLPFSPSSTINDLLIHSNSNISNNHLDHHHQFLQAASPFSQFEFVQDFSLLPSFLPQNIIHNDNQTISTNDHHHPSLLPLNNTIDESQLIEPSETITTHNEDSQRISTTQDPKMKNAKKPSRTDRHSKIKTAKGTRDRRMRLSLDVAKELFGLQDMLGFDKASKTVEWLLTQAKPEIIKIANSLSNQFKHGGFSSGDDSQTRPALGSTETSSDLCEFASVWTVEDRCSNTSMTENKVDGRTMRGKRKMSQRTPILKEMSKDARAKARERAKDRTMEKIMKRRPQVNAVEEVEAHNQHDEVVKNNNSGVNWTTSFEVTPSGKNMEELCKNNRFAVYNDIVVNKKDHISEESYNMISQLNSSFPMLTHHRS…
BnTCP43	rna-XM_048744939.1	CDS	ATGGCAGACGACCACGACGAAGCTCACCACTTCCTCCACCCTCAACCCCCGCCGCCTTCTTCAATGAGGCACGGCGCTGCGTCAGACGAGATAGTGGAGGTTCAAGGAGGTCACATTGTGCGGTCGACGGGGAAAAAAGACCGGCACAGCAAAGTCTGCACGGCCAAAGGGCCACGTGACCGGCGCGTGAGGCTATCGGCTCACACGGCGATTCAGTTCTACGACGTTCAAGACCGCCTTGGCTTCGACCGTCCGAGCAAAGCCGTTGACTGGCTTATCAGAAAGTCTCAGACTTCCATCGACGAGCTCGCTCAGCTTCCTCCGTGGAGTCCCGCCGATGCTATTCGCAAAGCCGCCGCAAACGCTAAACCGAGAAGAACCGCCGCCAAAACCAAAATC…
BnTCP43	rna-XM_048744939.1	pep	MADDHDEAHHFLHPQPPPPSSMRHGAASDEIVEVQGGHIVRSTGKKDRHSKVCTAKGPRDRRVRLSAHTAIQFYDVQDRLGFDRPSKAVDWLIRKSQTSIDELAQLPPWSPADAIRKAAANAKPRRTAAKTKISPSPPPPQREQLQFGGARSGGFNGVAELPSFLPPSMDSESFFPVVGSSTEAPPSQDLRLSLHSFPDGPPSLHHHHHHSAPEPVLFYGQSNPFGYDTSTGGWEQQSIQRLVACNGGGATDTGNGGGGFLFAPPPNASATSFQPVLGQSQLCSQRGPLQSSYTPMIRAWFDSHHHQSISTEDLSHHIPPPVFASGEFSSGFRVPARFQGQEDEQHDGLTNKPSSASSISRD*
BnTCP44	rna-XM_013820296.3	CDS	ATGGAGAACAACGACGGAGCAATGACTAACGGCGTCATAATCAACAAAGGACCTCTTAACGCCGTCAAAAAACCACCGACCAAGGACCGGCACAGCAAAGTCGACGGGAGAGGGAGGAGAATTCGCATGCCGATCATATGCGCGGCTCGAGTCTTCCAGCTGACAAGAGAGCTCGGCCACAAATCCGACGGCCAAACCATCGAGTGGCTCCTCCGCCAAGCCGAGCCTTCCATCATAGCCGCCACGGGAACAGGCACGACTCCGGCGAGCTTCTCCACCGCCTCTCTCTCCGCTTCTTCCTCCCCCTTCGCTCTCGGAAAACGCGTTTTGAGAACGGAGGAGGGAGAATCAGGCGGCCCCGGAGGAGGAGGGGAGTTAACTGTTGGACACGCAATGAGT…
BnTCP44	rna-XM_013820296.3	pep	MENNDGAMTNGVIINKGPLNAVKKPPTKDRHSKVDGRGRRIRMPIICAARVFQLTRELGHKSDGQTIEWLLRQAEPSIIAATGTGTTPASFSTASLSASSSPFALGKRVLRTEEGESGGPGGGGELTVGHAMSSGGGGFWAVPARQDFGQVWSFAAGATPEMLFTQQQQAATLFVRQQQQQQASAAVAAMGEASAARVGNYLPGHHLNLLASLSGGSPGSGRREEDDSR*
BnTCP45	rna-XM_022696013.2	CDS	ATGGGATCGAATCTTGAAGGCAAAGAGGCCATGGCCCATCTGTCCGACCCGGATCCGGAAACCAACCGGGGCATGCTCCTGAAAGAAGAAGACGACGACCCAAAGAAGCAACAGGAAGTCGGGTTTTTGCAGCCGATGACGAGTTCAGTCACGGCTCCGAAGAGACCGTCAAAGGACCGTCACACGAAAGTAGAGGGACGTGGTCGGAGGATCCGAATGCCCGCCGGTTGCGCTGCTCGGATCTTTCAGTTGACCCGTGAGCTCGGTCACAAATCCGACGGAGAAACCATTCGGTGGTTACTAGAACGGTCTGAACCGGCGATTATCGAAGCAACCGGAACCGGAACCATACCGGCGATTGCTGTATCGGTCAACGGTGCTCTAAAGATCCCGACCGAC…
BnTCP45	rna-XM_022696013.2	pep	MGSNLEGKEAMAHLSDPDPETNRGMLLKEEDDDPKKQQEVGFLQPMTSSVTAPKRPSKDRHTKVEGRGRRIRMPAGCAARIFQLTRELGHKSDGETIRWLLERSEPAIIEATGTGTIPAIAVSVNGALKIPTDSTPQFESDGGSGKRRRRNCTSEFVDINRQDSSVTSGLAPITASSYGVNLMNVNAQNFVPFWQTGFVTGGPNQMGHMWAIPTVAAPSFLNGGTTRPVPSYVSNTSEAEPQMGTSGGGDDGTTQTLRDFSLETYDKKELQFLGCSGDNTSPSSCRGT*
BnTCP46	rna-XM_013819322.3	CDS	ATGTCTTCTTCCAACAATGATTACAATAATGGCAACAGTGGAGTGTACCCTCTCTCTCTTTACCTTTCTTCGCTCCCGGGCCATCAAGGCATCATCCGTAATCCCTACAATCATCAGTCAACAGCATCTCTGGGTCAAATGGTATCAGCCGTTCCTGAGTCTCTGATCGATTACATGTCGTTTAACTCAAACAGTGCTGTGAATCAGAAAGGTTATGAGATTCCTGAGGTGTCGAGAGAAATCAAGAAGGCGGTGAAGAAAGATAGACACAGCAAGATTCACACGGCACAAGGTCTTAGAGACAGGAGGGTAAGGCTTTCTATTGGAGTTGCTCGCCAATTCTTCGATCTCCAGGATATGTTAGGGTTTGATAAAGCCAGTGAAACATTGGACTGGCTT…
BnTCP46	rna-XM_013819322.3	pep	MSSSNNDYNNGNSGVYPLSLYLSSLPGHQGIIRNPYNHQSTASLGQMVSAVPESLIDYMSFNSNSAVNQKGYEIPEVSREIKKAVKKDRHSKIHTAQGLRDRRVRLSIGVARQFFDLQDMLGFDKASETLDWLLKKSRRGINELVQEKKLNNKDEDFRNNRGDVEEDEDDGDKSFVYGSSPDSCEEVVYEVKKTEKSNISSKGLMDKARGKSKQITREMTYDHPEAVSEITQTEIMDPFKMSIIFNEGDDMTHSFYKEAIQEFDNQECILTKTNVNLPTDMDRSYNQHYGTCMSKNQGSSSNYNTILPQNLDYGYDQNPFMDQPFCAVTNRNFPRGFP*
BnTCP47	rna-XM_013795945.3	CDS	ATGTTTCCTTCAATAGACACCAATGGCCATGACCTCTTTGATCCCTTCAATCTCCATGAAGCAACCATGTTTCCTTCTTTCACTACTCATATCCTAAGCCCTAGTTCTCACCATCATTACCCTTTTCCTTCTTTTCCTTCCTCTTCAGATTTTCTTGATGAATCTGTCTTGATAAGCCAATTCTTGTTACAACAGCAAGCTAATGTTGATTCTCCGAGAAAATTATGCAAGGAGCTTGAGCAAGAAAAAAAGAATGAGGAGTGGGTTGATGGAACCACCTCAGAAAAGGTTTCACCAAGAAGAACTGGAAAGAAAAGGGACAGGCATAGTAAGATCTGCACCGCTCATGGTCCTAGAGACAGGAGGATGAGACTGTCTCTCCAGATTGCTCGCAAATTC…
BnTCP47	rna-XM_013795945.3	pep	MFPSIDTNGHDLFDPFNLHEATMFPSFTTHILSPSSHHHYPFPSFPSSSDFLDESVLISQFLLQQQANVDSPRKLCKELEQEKKNEEWVDGTTSEKVSPRRTGKKRDRHSKICTAHGPRDRRMRLSLQIARKFFDLQDMLGFDKASKTIEWLISKSKASIKQVKESAAAAASGNHEHLQVSDNVNDKTQKVSKGRTKRVDDSCKKKESREKARERARERTMTKMKMRLSGPIDTSKTFADPNQESRKTKITGGAQVEGENLEQERSIIEKFLGLTSESSSSTIFGDSEESYTSLGSIRETVSTGGMVIPREHNTTLTASVDEERNPISTFSLYDYLCY*
BnTCP48	rna-XM_022696074.2	CDS	ATGGATCCTGATCCGGATCATAACCCGAATCATCATAGACCAAACTTCCCTCTCCAGCTTCTTGATTCTTCTTCCTATTCTTCCACTTCCTTAGCCATCATCCCATCAGCTTCTTCTTCCGAACCTAACTCCGAACCTAACGCCCTCTCCAAGAAACCGCCCCCAAAGCGAACCTCAACTAAGGACAGACACACCAAAGTCGAAGGACGAGGCCGTCGGATCCGTATGCCTGCCATGTGCGCCGCACGTGTCTTTCAGCTCACACGTGAGCTAGGTCATAAGTCCGACGGTGAAACCATCGAGTGGCTTCTCCAGCAAGCCGAGCCGGCGGTTATAGCCGCTACAGGGACTGGAACCATTCCGGCTAACTTCGCTTCTCTTAATATCTCACTTCGCAGC…
BnTCP48	rna-XM_022696074.2	pep	MDPDPDHNPNHHRPNFPLQLLDSSSYSSTSLAIIPSASSSEPNSEPNALSKKPPPKRTSTKDRHTKVEGRGRRIRMPAMCAARVFQLTRELGHKSDGETIEWLLQQAEPAVIAATGTGTIPANFASLNISLRSSRSSLSAAHLRTAPGSYYFHSPTMAHPHQVRPKHESHSSSSSQLLDHNQMGNYLVQSTAGSLPTSQTPTTAPFWSSGDSTQNLWAFNINPHHSGEVYNTSGGGGGGGGAGGGGVHLMNFAAPIALFSGQPLASGYGGGGGDHNHYGVLAALNAAYRPVQETASQQNREGDHHYSHQEDGSTSHHS*
BnTCP49	rna-XM_013835882.3	CDS	ATGGATCAGAACTCTCACGACCGTCCGACGGCGGAGGCAGGGCTGCAACTCAATTCTACGGAAAACCCATCACCGGGAAGATCGGTTCCTTTCGCCGGAGGTGCAACCTCTAGCTCCACGAGCACTAGCTCGGGCACTGCTCTCGCCGTGGTTAAACCCGCCGCGAAGAAGCCGTCTAAAGATCGCCACACGAAAGTCGACGGCCGCGGCCGGAGAATCCGCATGCCGGCGTTGTGCGCCGCTAGAGTTTTCCAGTTGACGAGGGAGTTGGGACATAAGTCAGACGGAGAGACGATCGAGTGGCTGCTCCAGCAAGCCGAGCCTGCTATCATCGCGTCCACGGGAACGGGAACGATTCCGGCGAATTTCTCGACTTTAAACGCTACTTTACGCGGCGGC…
BnTCP49	rna-XM_013835882.3	pep	MDQNSHDRPTAEAGLQLNSTENPSPGRSVPFAGGATSSSTSTSSGTALAVVKPAAKKPSKDRHTKVDGRGRRIRMPALCAARVFQLTRELGHKSDGETIEWLLQQAEPAIIASTGTGTIPANFSTLNATLRGGGGSTIFAQSSKSSPFHSTGMSLYEDSNGTNGSSSSASKLLSAATAAQNAAVFGFHHQGYPPIMSAERNQPTLGKPYREDYFKESEPSGSSQKPGQFQEQEMGPGPGMGRGTANVVPQPMWAVAPGTTNGGSAFWMLPMSGSGGREQMQQQPGHQMWAFNQGSYPVGTGRVVTAPMGSMMLGGQQLGLGVAEGNMAAAMRGSRGGGGDGLAMTLDQHQHQHHQQHQEPNQSQASGDDKK*
BnTCP50	rna-XM_048748389.1	CDS	ATGTGCTATTTTATAATAAAAAAATGTTTTAGTAATATATTTCAAGAAAAAAAAACAAAAGGAGATGAGCTGTTACAAGGACCCACACCACACATGTGCTCTCTCCTTCCTGTTTCCACCAGCTCCTGCCTCTCAATCATTAGCTTCCCTTCCTCTTCCTCCTCTGAATGTGTTTCAGTGAGTCATAGACTGCTTAGCTACCATTCCCTTTTCCTTCTTCTTCCAAGAACCATGTCTAATACCACCAACGGAGTTATGATCTCAAACGTAGACATACTCGAACGCCAGAGACAAAAACAACAACAGCAACCATCAGAGGGAGCTCTTGTTGTGAAGAAAGCTCCAGCGAAAGATCGACACACCAAAGTAGACGGAAGAGGGAGGAGGATACGTATGCCA…
BnTCP50	rna-XM_048748389.1	pep	MCYFIIKKCFSNIFQEKKTKGDELLQGPTPHMCSLLPVSTSSCLSIISFPSSSSSECVSVSHRLLSYHSLFLLLPRTMSNTTNGVMISNVDILERQRQKQQQQPSEGALVVKKAPAKDRHTKVDGRGRRIRMPIICAARVFQLTRELGHKSDGQTIEWLLRQAEPSIIAATGTGTTPASFSTTSTCTFSSSSLDHKPLLGSSPFILGKRVREGSGGAIPAGFWSVPARPEFGQVLSFAAGAPHEMFLQQHQQQEAAALFVHQQRQQQGAIGEASAARVGNYLPGHLNLLASLSGGVPGSGRREDGPR*
BnTCP51	rna-XM_013810074.3	CDS	ATGAGATCAAGAGACTGCGATGAAGATGAGATTCAAGCAAATCAAGAAGGAGATCATAATCATCAATTAAATTTAAACAGCATGTTCCAGCCGCAGAATCAGCCAAGTTCAGTACCAACATCGAGGCAATGGACCTCAGCTTTTAGGAATCCAAGAATCGTACGAGTTTCAAGAACTTTTGGTGGCAAAGACAGACACAGCAAAGTCTGCACAGTCCGTGGCCTTAGAGACCGGAGGATAAGGTTGTCCGTACCAACAGCGATTCAGGTTTACGACCTTCAAGATAGATTAGGGCTGAGTCAGCCAAGCAAAGTCATTGATTGGTTACTCGAAGCAGCAAAAGATGATGTCGACGAGCTCCCTCCTTTACAATTCCCACAAGGGTTTAACCAAATGTAT…
BnTCP51	rna-XM_013810074.3	pep	MRSRDCDEDEIQANQEGDHNHQLNLNSMFQPQNQPSSVPTSRQWTSAFRNPRIVRVSRTFGGKDRHSKVCTVRGLRDRRIRLSVPTAIQVYDLQDRLGLSQPSKVIDWLLEAAKDDVDELPPLQFPQGFNQMYPSLIFGESSSTSAASAFPGTNLGFLESWDLGGSSSRTRTRIADTTTTTPRESFDLDKGKWIKQDENNNHQDHGFDTSHQNFSLTNPYNNSNASSYYNLGHLQNSLDQSGNNVTVAIPNVPYNNNLNLPPPPTMSSLFPMYPSFLGASHHVVDGAGNLQLFSSNANRNNR*
BnTCP52	rna-XM_013825204.3	CDS	ATGAGAACCAACTCAATGGGAATAAAACAAGAAGGCGATAATCATTATCAAGCCACTTCTTTATCTTCGTTGAGGCAAAATCCAAGAATCGTGAGAGCCTCGAGAATATTCGGAGGCAAAGACAGACACAGCAAAGTGTGCACAGTTCGTGGTCTTCGAGACAGGAGGATAAGATTGTCGGCAACGACAGCAATTCAGCTCTACGACCTTCAAGAACGATTAGGGCTAAGTCAGCCTAGCAAAGTCATTGACTGGCTCTTAGAAGCTGCTCAAAACGACGTCGCTATGCTTCCCCCTTTGCAGTTCCCACCTGGTTTTCACCCTAATCTCACCGCCGCCGCCGGAGAATCTTTCCCCGGGTATTTTGAAAGTTTCGACCTTGGAAGCTGCTCATCAAGA…
BnTCP52	rna-XM_013825204.3	pep	MRTNSMGIKQEGDNHYQATSLSSLRQNPRIVRASRIFGGKDRHSKVCTVRGLRDRRIRLSATTAIQLYDLQERLGLSQPSKVIDWLLEAAQNDVAMLPPLQFPPGFHPNLTAAAGESFPGYFESFDLGSCSSRTDTTLQREGLNLESHGFDIDHHFFSNSNHRDKLYFPSSSSCHYNLEQLQQSLLDQSGNVTVALSNNNHLNPSAVETMSSLFPRYPLFHEGGDQLQLFSSNSNSSKQTDHVE*
BnTCP53	rna-XM_048751866.1	CDS	ATGACGAGCAACGACGGATCAGGGCCTAACGGCGTCATAGCGGAGCATCCGTCAGCAGTTAACAAAGGAACTCTTAACGCCGTGAAGAAGCCACCGGCTAAGGATCGACACACCAAAGTCGACGGGAGAGGGAGACGGATTCGTATGCCGATCATATGCGCAGCTCGAGTTTTCCAGCTGACCAGAGAGCTAGGTCACAAATCAGACGGTCAGACCATAGAGTGGCTCCTACGCCAAGCCGAGCCTTCTATCATAGCCGCCACGGGAACGGGTACAACTCCGGCGAGTTTCTCCACCGCTTCTCTCTCCACTTCTTCCCCCTTCGCACTCGGGAAGCGAGGCGTGAGAGCGGGGGAGGGAGAAGCTGGTGCCGGAGCAGGAGGAGGGTTAACAGTTGGA…
BnTCP53	rna-XM_048751866.1	pep	MTSNDGSGPNGVIAEHPSAVNKGTLNAVKKPPAKDRHTKVDGRGRRIRMPIICAARVFQLTRELGHKSDGQTIEWLLRQAEPSIIAATGTGTTPASFSTASLSTSSPFALGKRGVRAGEGEAGAGAGGGLTVGPTMGASLMSGGGFWAVPARPDFGQVWSFATGAPPEMLFTQQQQAATLFVRQQQQQQASAAAAMGEASAARVGNYLPGHHLNLLASLSGGNTGSGRREEDNPR*
BnTCP54	rna-XM_013870360.3	CDS	ATGGCGACGATTAAGAAGCACGAAGTAGCCAACACAGTGAGCCTCGAGCCCAAGGCGGAGCCGTCGTTAGAGGTCCCGTCGATTTCAATGTCTTTAGCTCCACCGTCGTCGTCAATAGGACCGCAACTGAAGAGAGCTTCGACTAAAGACCGTCATACCAAGGTCGAAGGAAGAGGGAGGAGGATACGGATGCCTGCCACGTGTGCGGCTAGGATTTTCCAGTTGACTCGAGAGCTTGGTCACAAATCCGACGGCGAGACGATTCGGTGGTTGTTGGAGAACGCCGAGCCGGCGATAATCGCCGCCACGGGTACGGGAACGGTTCCCGCCATCGCTATGTCCGTCAACGGAACGCTAAAAATCCCGACCACGACGAACGCTGATGCTGACGTGGCGGAA…
BnTCP54	rna-XM_013870360.3	pep	MATIKKHEVANTVSLEPKAEPSLEVPSISMSLAPPSSSIGPQLKRASTKDRHTKVEGRGRRIRMPATCAARIFQLTRELGHKSDGETIRWLLENAEPAIIAATGTGTVPAIAMSVNGTLKIPTTTNADADVAENPAKKRRKGPSNSEYIDINEPVSVSSGLAPASTAAQQTLPPGMIPMWAFPSNAVVPTVGAFFLVQNVAGPSNQPQILAYPAAAAALPSTYVAALQQASSMARPPPPPQVVPNFTGSVMAPSSSSGIATKNMLRDFSVESYNKKELHQFMTTTTAPRSSNH*
BnTCP55	rna-XM_013828759.3	CDS	ATGGATACCGGCCCTTGGAAAGATACAAACGACTACGTTTCAGGTCAGACTAGGACAAGACGTGAAGGAGAGTCGGAAGAAGCCGTAGCCACTACGAAGCGGCCAGCTACGATTTCTTCTTCTTCGTCGTGGATGAAGTCAAAGGATCCAAGGATTGTTAGGGTTTCACGAGCCTTTGGAGGCAAAGACCGTCACAGCAAAGTGTGTACGTTGCGTGGTCTACGTGACAGACGCGTGAGATTATCAGTCCCCACGGCTATCCAGCTCTATGATCTTCAAGAACGCCTTGGCCTTGACCAGCCTAGCAAAGCCGTTGACTGGCTGCTCAATGTAGCTAAAGAGGAGATCGATGAGCTTCCTCCCTTGCCCGTCTCGCCGGAAACTTTCACTCTTTTCAAC…
BnTCP55	rna-XM_013828759.3	pep	MDTGPWKDTNDYVSGQTRTRREGESEEAVATTKRPATISSSSSWMKSKDPRIVRVSRAFGGKDRHSKVCTLRGLRDRRVRLSVPTAIQLYDLQERLGLDQPSKAVDWLLNVAKEEIDELPPLPVSPETFTLFNHHQSFLNLGQRPGQDPTQLGFKINGCVEESTTTSREENNNERGEKDVSFENNHHIGSYGTYHNMEHHHQQHSSFQADYHQHQLHSLVPFPSQFLVCPMTTLSTTTTTTQSLFPSSSSAGSWTMETTDPRRMVSHFQMPLMGSSSSSASQNISTLYSLLHGSSSNNGSSNRMSSVQLNQTSRGSDNPM*
BnTCP56	rna-XM_013829397.3	CDS	ATGGCAGAAGAAGACGAAGCTCACCGCTTCCTCCACCCTCCAGCACCGCCGTCATCTTCTTCAATGAGACGCCGCGCTACGTCGGAGGCAGCGAACGGCGGCTGCGGCGAGATAGTCGAGGTGCAAGGAGGTCACATTGTGCGGTCCACGGGAAGGAAAGACCGGCACAGCAAAGTCTGCACGGCGAAAGGACCACGTGACCGGCGCGTGAGGCTATCGGCTCACACGGCTATTCAGTTCTACGATGTCCAAGACCGGCTTGGCTTCGACCGGCCGAGCAAAGCCGTTGACTGGCTTATCAAAAAGGCGAAGACTTCCATCGACGAGCTCGCTCAGCTTCCGCCGTGGGATCCGGCGGATGCGATCCGCAACGCCGCCGCGAACGCTAAACCGAGAAGA…
BnTCP56	rna-XM_013829397.3	pep	MAEEDEAHRFLHPPAPPSSSSMRRRATSEAANGGCGEIVEVQGGHIVRSTGRKDRHSKVCTAKGPRDRRVRLSAHTAIQFYDVQDRLGFDRPSKAVDWLIKKAKTSIDELAQLPPWDPADAIRNAAANAKPRRTAAKARVSPSPPPQQLQFSGGTAVGFAGATGRRSNDNESSFLPPSMDSDSIADTIKSFFPVVGSTAEAPPHQLMHNYHHHHPPDLLSRTNSQNQDLRLSLQPFPDGPPSLLHHHHHHSVAEPVLFYGQSNPLGYDASTGGWEQQSIQRLVAWNSGGANDTGNGGGGGFLFAPPPNHPSTTSFQPVLGQSQLYSQRGPLQSSYSPMIRAWFDPTHHHHQSISSDDLNHHHHMPPPIASGEFSSGFRVPARFQGQEEEQHDGLNNKPS…
BnTCP57	rna-XM_048753163.1	CDS	ATGAACAACAACAACAGAAGATCTCTCAGTACTACTACCACCATCAGTGAAGACTACATGTTATTTCCTTATAATGACCATTATTCCTCGCAAGCACTACTCCCTTTTAGCCCTTGTTCTTCCATTAACGACATCTTGATTCCCTCCAACTTCAACACATCAAACAATCATCTTGACCATCATTATCAATTCTTACAAGCACCTTCTTCTTTTTCTCAATTCGAATTCGTCCCGGATTTTGCCCTCGTCGCCTCTTTCCTCCCACAAAACAATGGCCATAATGATAACCAAACCATCACCACCAATGACCATAATCATCATCATCATCATCCATCACTTCTTCCCTTGAACAACCCTGTTGGAAAATCTCTCGTTGAGCCCTTGGAGACGATAACCACT…
BnTCP57	rna-XM_048753163.1	pep	MNNNNRRSLSTTTTISEDYMLFPYNDHYSSQALLPFSPCSSINDILIPSNFNTSNNHLDHHYQFLQAPSSFSQFEFVPDFALVASFLPQNNGHNDNQTITTNDHNHHHHHPSLLPLNNPVGKSLVEPLETITTHIEDSRKISTSQDPKMNKVKKPSRTDRHSKIKTAKGTRDRRMRLSLDVAKELFGLQDMLGFDKASKTVEWLLTQAKPEIIKIMSSLSNPLNHGGFSSCEESQTRPALGSMHTSSDLCKLSSMGTVEDRGSNTNSTETRGNKVDGISMRGKRKMLQARTPILKKLSKDEREKARERAKDRTKEKMMKRISQVNILDEEAHNHHDEIVKNNKSHVNCKYFEATPCQEAIEELLCKNDGFAVCNEFLVNKFNSSFPMPNHHRSQGTASS…
BnTCP58	rna-XM_013892938.3	CDS	ATGCAAAAGCCATCATCTACTCTCTTAAATGTCATAATGGACGGCGGAGACAACGTTGGGGGAGGAGATGATCACAACCGTCACCTTCACCACCACCATCACCGGCCAACTTTCCCTTTCCAACTCCTCGGAAAGCGAGACCCCGACGACAACAATCAACAACAACAACAACAACCTTCCCCCTCTTCCTCATCTCTCTTCTCCCTCCACCAACACCAACAGTTATCCCAAACGCAACCCCAACCCCAGCAAAAGCCACAACCGCAGAAAGACTTGCAGGTAACGCAAGAGGAAACAGCGGTGGTCGTAGCTAAAAAGCCGCCGCTAAAACGAGCGTCGACGAAAGATAGACACACGAAAGTAGACGGAAGAGGAAGGAGGATAAGGATGCCGGCGTTG…
BnTCP58	rna-XM_013892938.3	pep	MQKPSSTLLNVIMDGGDNVGGGDDHNRHLHHHHHRPTFPFQLLGKRDPDDNNQQQQQQPSPSSSSLFSLHQHQQLSQTQPQPQQKPQPQKDLQVTQEETAVVVAKKPPLKRASTKDRHTKVDGRGRRIRMPALCAARVFQLTRELGHKSDGETIEWLLQQAEPSVIAATGTGTIPANFTSLNISLRSSGSSMSLPSHYRNAASTFSPNNIFTPSLLQQQQQRSGGGGFLHPHHHLQGRATTSSLFPGIDNFTPTTSFLNFHNPTKQEGDQDSEELSPDKKRRLQTTSDLHHQHDQIGPHTLQSSNSGSAATTAQIPGNFWMVSAAAGAGGNNNQTGGGGSVGSGGGSGCGEPVWTFPSINTAAAALYRSSVSGVSGSAVSSGLHFMNFAAPMAFLTGQQ…
BnTCP59	rna-XM_013823285.3	CDS	ATGGAGGAGGACGACGACATTGAGACACAGCAACAAACAAGCAGAAAGCTACAGAGACTCTCCTCGGACAAAACTGAAATGAGGGATTGGAGCAATCCATCGTCTAGGATCATTAGGGTTTCACGAGCCTCCGGTGGCAAAGACCGACACAGCAAAGTCCTAACATCAAAAGGGTTGAGAGATCGGAGGATACGTCTCTCCGTCGCTACAGCGATCCAGTTCTACGACCTCCAGGACCGTCTCGGATTCGATCAGCCGAGCAAAGCCGTCGAATGGCTTATCAACGCGGCTTCTGATTCAATCTCCAATTTGAATCCGATCGACACAAACTTCGACCAGACACTTTCGCTGTCTAAGTCCAGCACGTCTGAGAGCTCGTTGTTGTCTTTGTCGAGGACA…
BnTCP59	rna-XM_013823285.3	pep	MEEDDDIETQQQTSRKLQRLSSDKTEMRDWSNPSSRIIRVSRASGGKDRHSKVLTSKGLRDRRIRLSVATAIQFYDLQDRLGFDQPSKAVEWLINAASDSISNLNPIDTNFDQTLSLSKSSTSESSLLSLSRTESRGKARDKDKDLQSSFTQLLTRGFDEPNRSWTGGGSTDCFNPVQLMPNSNSLNHRQEPSLNHHCQNQYSFLPNYNFGISSSDSPGEAGCYSSRGTLQSNSQPLFLNNNKNINQRSISSSSSSSSPMDSQSISFFMAPPLHHHSPQLPEAFDGRLYLYYGEGNRSSDDKGKERR*
BnTCP60	rna-XM_013830780.3	CDS	ATGGCGACGATTAAGCACCACGAAGATGAACGCCTGAGAGCCGTTGATTTAACTTCTAAACCCTTTGAAGTCAACAACGCAGTGAGCCTCGAGCCCAAGACGGAGCCGTCGTTAGAGTCATCCTCGCATCAGCTGCAGGTTCCGTCTATTTCAATGTCTTTAGCTCCACCGTCGAGACCGCCATTGAAGAGAGCTTCGACTAAAGACCGCCACACCAAGGTCGAAGGTAGAGGGAGGAGGATACGGATGCCCGCCACGTGTGCGGCTAGGATTTTTCAGCTGACTAGAGAGCTTGGTCACAGGTCCGACGGCGAGACGATTCGGTGGCTGCTGGAGAACGCCGAGCCGGCTATTATCGCCGCCACGGGTACGGGAACGGTTCCGGCCATCGCTATGTCG…
BnTCP60	rna-XM_013830780.3	pep	MATIKHHEDERLRAVDLTSKPFEVNNAVSLEPKTEPSLESSSHQLQVPSISMSLAPPSRPPLKRASTKDRHTKVEGRGRRIRMPATCAARIFQLTRELGHRSDGETIRWLLENAEPAIIAATGTGTVPAIAMSVNGTLKIPTTTNADSDVGDNSAKKRRKRPSNSEYIDINEAVTVSVSSGLAPISSGLAPVSTVAQQTLPQGMIPMWAIPSNAVIPAVGAFFLVPHVAGPTNQPQMLAFPAAPPSSYVAAVQQASLMARPPFVSVPDVTRSTPSVMAPSSSSGVTNGGSSSSTTNMLRDFSLEIYEKQELHQFMSTTTARSSNH*
BnTCP61	rna-XM_048754286.1	CDS	ATGGGACTTAAAGGTTATAGCGCCGGAGATGGAGTAGGAGAGATAATAGAGGTTCCAGGTGGTCATATAATTCGAGCCACTGGACGAAAAGACCGTCACAGCAAAGTTTTCACATCGAAGGGTCCACGTGACAGGCGCGTGAGACTCGCAGCTCACACGGCGATTCAGTTCTACGATGTGCAAGACCGGTTACAGTATGACCGGCCAAGCAAAGCCGTGGACTGGCTCATCAAGAAAGCTAAAGCTGCCATCGATAAGCTCGAAACCACTCAAGAACCACCGGAGAATGATACTACTAAACCGGGATCTTCTTCTTCCGAGCCCAACTTGGCTGATACTCAAACGCACTTTGTGGCGGCCAATCTTGATCCAGAAGACGCAATGAAAACGTTCTTTCCG…
BnTCP61	rna-XM_048754286.1	pep	MGLKGYSAGDGVGEIIEVPGGHIIRATGRKDRHSKVFTSKGPRDRRVRLAAHTAIQFYDVQDRLQYDRPSKAVDWLIKKAKAAIDKLETTQEPPENDTTKPGSSSSEPNLADTQTHFVAANLDPEDAMKTFFPATTRGGGTNMNFQNYPHHHDADNIVSRTTTTTPNLSQDLGLSLHPFQGNNINSTVVPETNNFATAHFETFGRISGWNHHDLTMTSSSSPSEQQQEQERGNGGFMVNLHHHQPSMMTLLNSQQQQVFLGGHQQQQQRGTLQSSLFPHSFRSWDHHHQTTSDNHHHHHNQASPVMFASSSQYGSHGMMMMQGLSFPIHGEEPTQPNSSSSPPPNSHL*
BnTCP62	rna-XM_013831615.3	CDS	ATGGATCCCAATAACCCTCCAAATCTCTTAAACCCTTCAGAGAACAAGAAGGCAGAAACAGAGGTTAAGGTTCTCAACAACACTGTTGAAGGAAAGAGGAAGGAGAAGGGGAAGGAAGGGCGTGAGATTCAGACCAAATCGAGCAAAGATGGACACCTTAAAGTGGAAGGACGCGGTCGAAGAGTCAGGTTGCCTCCTCTCTGTGCTGCCAGGATTTTTCAACTGACTCGAGAGTTAGGTCACAAATCCGACGGCGAGACTCTCCAGTGGCTTCTCCGCCACGCTGAGCCGTCGATTATCTCCGCCACCGGAACTGGAATCAAACCCGCCACCGACTCCGTTTCTCAACCTCCTCCTCACGCCGTCGATTTGAACCTAAACGCTTCAACGTCTCATCTT…
BnTCP62	rna-XM_013831615.3	pep	MDPNNPPNLLNPSENKKAETEVKVLNNTVEGKRKEKGKEGREIQTKSSKDGHLKVEGRGRRVRLPPLCAARIFQLTRELGHKSDGETLQWLLRHAEPSIISATGTGIKPATDSVSQPPPHAVDLNLNASTSHLANGFWVNENGFGVGANLTEGGLDLNCGFGFLGFGFSGSSDMGFENNQMPQVGVLNPQIYQQMGQEQAKVLQHPHEAQQENADKQGS*
BnTCP63	rna-XM_022702887.2	CDS	ATGGAGGTCGACGACGACATTGATGCACAACAACAAACAAGCAGAAAGCTACAGAGAATCTCCTCAGACAACGACAAAAACGGGATGAGAGACTGGAACAATCCATCTTCAAGAATCATTAGGGTTTCTCGAGCATCCGGTGGCAAAGACCGACACAGCAAAGTCTTGACCTCAAAAGGGCTTAGAGACCGGAGGATACGTCTCTCCGTCGCAACAGCAATCCAGTTCTACGATCTCCAAGACCGTCTTGGCTTCGACCAGCCCAGCAAAGCCGTTGAATGGCTAATCAACGCGGCTGCCGACTCCATCTCCGAGTTGCCTCCGATCAACACAAGTTTCGACCAGGCGCTCTCGCTGTCTAAATCGGCTTGTAGCAGTGGCACATCTGAGAGCTCGCTG…
BnTCP63	rna-XM_022702887.2	pep	MEVDDDIDAQQQTSRKLQRISSDNDKNGMRDWNNPSSRIIRVSRASGGKDRHSKVLTSKGLRDRRIRLSVATAIQFYDLQDRLGFDQPSKAVEWLINAAADSISELPPINTSFDQALSLSKSACSSGTSESSLLSLSRTESRGKARERARERTATDKDKDLQNAQSSFTQLLTGGFDEPNRNWIGGSSSDCFTPVQLIPSPSSSSSLHHYNNSNHRQETSLNHHQNHFSFVPDYNFGISSSDSPGAAAVNGGCYTSRGTLQSNSHSLFLNNNNVNQRATPPPLDHHNHQLPATFDGRLYLYYGEGNRSSDDKGKDGR*
BnTCP64	rna-XM_013825330.3	CDS	ATGAACGACAACAAGACTTTCAGTACTACCACCACCATCAATGAAGAGTACATGTTATTCCCCTATAATGACCATTACTCCTCACAACCATTACTCCCTTTTAGCCCTTGCTCTTCCATTAACGACATCTTGATTCACTCCAACACATCAAACAATCATCTTGACCACCACCATCATCAGTACCTGCAAGCACCAGCTTCTCCTTTTTCTCACTTCGAATCCGTCCCGGATTTTGCCCTCCTCGCCTCTTTCCTCCCACAAAAAAATGGCCATAATGATAACCAAACCATCACCACCAATGACCATCATCATCCTCCATCATTTCTCCCCTTTAACAACCCTTTTGGAGAATCTCACCTCATTGAGCCCTCAGAAACCAAAACCACACACATAGAAGAT…
BnTCP64	rna-XM_013825330.3	pep	MNDNKTFSTTTTINEEYMLFPYNDHYSSQPLLPFSPCSSINDILIHSNTSNNHLDHHHHQYLQAPASPFSHFESVPDFALLASFLPQKNGHNDNQTITTNDHHHPPSFLPFNNPFGESHLIEPSETKTTHIEDSQRISTSQDPNMKKVKKPSRTDRHSKIKTVKGTRDRRMRLSLDVARELFGLQDMLGFDKASKTVEWLLTQAKPKIIKIANSLSNKFNHGRFSSCDESQPRPALGLMDTSSDIFELSSMWTVEDRGSNTNMNETRGNKVDRRSVRGKRRMSQPRTPILKKLSKDARAKARERAKDRTKEKMMKRSAQVNVVVEEEVHNHHDEIVQKNNKSNVKATPCEETIQEPLCKNDRFAVCNEIVVDRKYHISDEFNPSFPMLDHHRSQWAASS…
BnTCP65	rna-XM_013841391.3	CDS	ATGGCAGACGAAGCTCACCACTTTCTCCACCCTCCAGCACCACCACCGCCTTCTTCAATGAGGCACCGCGAGGCGGCGAACGGCGGCTGCGGCGAGATCGTCGAGGTGCAAGGAGGTCACATTGTTCGGTCGACGGGAAGGAAAGATCGGCACAGCAAAGTCTGCACGGCCAAAGGGCCACGTGACCGGCGCGTGAGGCTGTCGGCTCACACGGCGATTCAGTTCTACGACGTTCAGGACCGCCTCGGCTTCGACCGGCCCAGCAAAGCCGTCGACTGGCTTATCAAGAAGGCTAAAGCTTCCATCGACGAGCTCGCTCAGCTTCCGCCGTGGAACCCCGCCGACGCAATGCGCAACGCCGCCGCAAACGCGAAACCGAGAAGAACCGCCGCTAAAACT…
BnTCP65	rna-XM_013841391.3	pep	MADEAHHFLHPPAPPPPSSMRHREAANGGCGEIVEVQGGHIVRSTGRKDRHSKVCTAKGPRDRRVRLSAHTAIQFYDVQDRLGFDRPSKAVDWLIKKAKASIDELAQLPPWNPADAMRNAAANAKPRRTAAKTRISPSPPPPPPSQQQQQQLQFGGFEGVAEHRGNESSFLPPSMDSDSIADTIKSFFPVVGSTTEAPPPNQLMHSNYHHHPPNLLSRTNSHNQDLRLSLHSFPDGPPSLLQHHHSASASTAEPVLFYGQSNPLGYDTSTGGWEQQSIQRLVAWNSGGATETGNGGGGGFLFAPPAATSFQPVLGQSQLYSQRGPLQSSYSPMIRAWFDPHHHHHQSISTDDLNHHHHHIPQPVHQGEFSSGFRIPARFQGQEEEQHDGLSNKPSSASS…
BnTCP66	rna-XM_022719959.2	CDS	ATGAATACCGGACCTTGGAGAGATGCAAACGACGATGTTTCGGGCGGGACTAGGACAAGACGTATAGTAGAAGAAGATTCAGAAGAAGCTGTCGTCGTAGCCGTAGCCACCAGTGGCAAACCCGTAATTAAGAAGCCACCAACTTCGATTTCTTCTTCTTCGTCGTCGTGGATGAAATCGAAGGATCCAAGGATTGTTAGGGTTTCACGTGCCTTTGGAGGCAAAGACCGTCACAGCAAAGTGTGTACGTTGCGTGGTCTACGTGACAGACGCGTGAGATTATCAGTCCCCACGGCTATCCAACTTTATGATCTTCAAGAACGGCTCGGCCTTGACCAGCCTAGCAAAGCCGTTGACTGGTTGCTCAATGCAGCCAAAGAGGAGATCGATGAGCTTCCT…
BnTCP66	rna-XM_022719959.2	pep	MNTGPWRDANDDVSGGTRTRRIVEEDSEEAVVVAVATSGKPVIKKPPTSISSSSSSWMKSKDPRIVRVSRAFGGKDRHSKVCTLRGLRDRRVRLSVPTAIQLYDLQERLGLDQPSKAVDWLLNAAKEEIDELPPLPVSPETFSLFNHHQAFLNLSQPPGQDSTQLGFKTNGCVEESNTTTSREETNNNHIGSYGTYQNMEQHQQQHTRFQADYPHHQHQLHSLVPIQSQFLVCPMTASSTTTTIQSLFPSSSSAGSRTMETTDPRQMVSHFQMPSMGSSSSSQNISTLYSLLHGGSNPMPSVQFNRK*
BnTCP67	rna-XM_013888278.3	CDS	ATGGATCCGGATCATAACCAGAATCATCACAGACCAAACTTCCCTCTCCAGCTTCTTGATTCTTCTTCCTCCTCTTCCACTTCCTTAGCCATCATCCCATCAGCTTCTTCTTCCGAACCTAACTCCGACCCTAACGCTCTCTCCAAGAAACCACCTCCTAAGCGAACCTCAACAAAGGACAGACACACCAAAGTAGAAGGCCGAGGCCGTAGGATCCGTATGCCGGCCATGTGCGCCGCACGTGTCTTTCAGCTCACACGTGAGCTAGGTCATAAATCCGACGGCGAGACCATCGAGTGGCTTCTACAGCAAGCTGAACCGGCGGTTATAGCCGCTACAGGGACTGGAACCATACCGGCTAACTTCACTTCTCTTAATATCTCACTTCGTAGCTCAAGA…
BnTCP67	rna-XM_013888278.3	pep	MDPDHNQNHHRPNFPLQLLDSSSSSSTSLAIIPSASSSEPNSDPNALSKKPPPKRTSTKDRHTKVEGRGRRIRMPAMCAARVFQLTRELGHKSDGETIEWLLQQAEPAVIAATGTGTIPANFTSLNISLRSSRSSLSAAHLRTTPSSYYFHSPTMAHHHQVRPKNESHSFSSSQLLDHSQMGNYLVQSTAGSLPTSQTPATAPFWSSGDNTQNLWAFNINPHHSADAYNTNSGSGGGVGGGAGVHLMNFAAPIALFSGQPLASGYGGGGGEHNHYGVLGALNAAYRPVQETANQQNRDGDHHHSHQEDGTTSHHS*
BnTCP68	rna-XM_013866974.3	CDS	ATGTCTTCTTCCAACAATGGTTACAATAATGGTAGTAACAACGGAGTGTTCCCTCTCTCTCTTTACCTTTCTTCACTCTCCGGGCATCAAGATATCATCTGTAATCCCTACAATCATCAGTTAACAGCATCACCGGGCCAAATGGTATCAGCAGTGCCTGAGTCTCTGATGGATTACATGGCGTTTAACTCAAACAATGTTATGAATCAGCAAGGTTTTGAGATTCCTGAGGTGTCGAGAGAAATGAAGAAGGCTGTGAAAAAAGATAGGCATAGCAAGATTCACACGGCACAAGGTCTTAGAGAAAGGAGGGTAAGGCTTTCTATTGGAATTTCTCGCCAGTTCTTCGATCTCCAGGATATGTTGGGGTTTGATAAAGCCAGTAAAACATTAGACTGG…
BnTCP68	rna-XM_013866974.3	pep	MSSSNNGYNNGSNNGVFPLSLYLSSLSGHQDIICNPYNHQLTASPGQMVSAVPESLMDYMAFNSNNVMNQQGFEIPEVSREMKKAVKKDRHSKIHTAQGLRERRVRLSIGISRQFFDLQDMLGFDKASKTLDWLLKKSRRAIKELVQEKKLNNNVEDFGNEGGNVVHEEDDYDYDDDNVGDNNFVYGLSPYSFEEEVLCEVKKAEKRKKKTEMSNTSSKGSRAKAKGKAKGLTRDMINDHPETASEIIQTEIMDPFKRSIIFNEGEEMTHSFYKESIQESDNHECITKTKVNLPMNMDQGYNQHYGALMLKDQGSSSNYNAILPQNLDCDYNPNPFIDQLFCGVTNTNFFRGFP*
BnTCP69	rna-XM_013844394.3	CDS	ATGGATCCTGATCCAGATCATCATCAAAGACCAAACTTCCCTCTCCAGCTTCTTGATTCTTCTTCCTCCTCTTCCACTTCCTTAGCCATCATCCCATCAGCTTCGTCTTCCGAACCTAACTCCGACCCCAACGCTCTCTCCAAGAAACCACCTCCAAAGCGAACCTCAACAAAGGACAGACACACCAAAGTCGAAGGCCGGGGCCGTAGGATCCGTATGCCGGCCATGTGCGCCGCACGTGTCTTTCAGCTCACACGCGAGCTCGGTCATAAATCCGACGGTGAAACCATCGAGTGGCTTCTCCAGCAAGCTGAGCCGGCGGTTATAGCCGCTACGGGGACGGGAACCATACCGGCTAACTTCACTTCTCTTAATATCTCACTTCGTAGCTCAAGATCC…
BnTCP69	rna-XM_013844394.3	pep	MDPDPDHHQRPNFPLQLLDSSSSSSTSLAIIPSASSSEPNSDPNALSKKPPPKRTSTKDRHTKVEGRGRRIRMPAMCAARVFQLTRELGHKSDGETIEWLLQQAEPAVIAATGTGTIPANFTSLNISLRSSRSSLSAAHLRTTPSNYYFHSPAMAQHHQQQQLHQVRPKNESHSCSSSQFVDHNQMGNYLVQSTAGSLPTSQTPATAPFWSSGDSTQNLWAFHHSGDVYNTSSGGGGGSGGAGGGGGVHLMNFPAPFALFSGQPLASGYGGGVGGGGGEHNHYGVLSALNAAYRPVQETENQQNRDGDHHHNHQEDGSTSHHS*
BnTCP70	rna-XM_013845840.3	CDS	ATGTCTTCTTCCAACAATGATTACAATAATGGTAACAATGGAGTGTACCCTTTTTCTCTTTACCTTTCTCCACTAGCTGGCCATCAAGACATCATCCGTAATCCCTATAATCATCAGCCAACACCATCTCCAGGCCAAATGGTATCAGCAGTGCCTGAGTCTCTGATCAACTACATGTCGTTTAGCTCAAACCGTGCTGTGAATCAGCAAGGGTTCGAGATTCCTGAGGTGTCTAGAGAAATCAAGAAGGTAGTGAAGAAAGATAGGCATAGCAAGATTCAGACGGGACAAGGTCTTAGAGACAGGAGGGTAAGGCTTTCTATTGGTATTGCTCGCCAATTCTTCGATCTCCAGGATATGTTGGGGTTTGATAAAGCCAGTAAAACATTAGACTGGCTA…
BnTCP70	rna-XM_013845840.3	pep	MSSSNNDYNNGNNGVYPFSLYLSPLAGHQDIIRNPYNHQPTPSPGQMVSAVPESLINYMSFSSNRAVNQQGFEIPEVSREIKKVVKKDRHSKIQTGQGLRDRRVRLSIGIARQFFDLQDMLGFDKASKTLDWLLKKSRRAIKELVQEKKVNTDEDFANIGGEVEEEEDDGDKSFVYGSSPDSLEEEMVCEVKKAQKRKKKIELRNISSKGSRAKARRKAKEITREMTYDHPETISEITQTETMDPLKRSTIFNEGEDMTHSLYKEATQEFDSQECTLSKAKVNLPTNMDQSYNQHYGTFMLKDQGSSSNYNNILPQNLDFYYDQNPFIDQPFCAVTKTNFPRGFP*
BnTCP71	rna-XM_022704003.2	CDS	ATGTTTCCTTCTTTAGACACCAGTGGCTATGACCTCTTTGATCCCTTCAATCCCCATCAAGCAACCATGCTTCCTTTTTTCACTACTCCCATACAAAGCCCTAGTTCTCACCATCACTACCCTTTGTCTTCTTTTCCTTTCTCTTCAGATTTTCTTGATGAATCTGTCCTGATAAGCTCATTCTTGTTAGCGCAGCAAGATGCAGCAACACATGTTGCTGATTGTCCGAGAAAATTATGCAAAAAGCTTGAGGACAAGTGCGTTGGTGGAACCACCTTAGAAAAGGTTCCACGGAGAAGAACGGGAAAGAAAAGGGACAGGCATAGTAAGATCTGTACCGCTCAAGGTCCTAGAGACCGTAGGATGAGACTGTCTCAACAGATTGCTCGTAAATTCTTC…
BnTCP71	rna-XM_022704003.2	pep	MFPSLDTSGYDLFDPFNPHQATMLPFFTTPIQSPSSHHHYPLSSFPFSSDFLDESVLISSFLLAQQDAATHVADCPRKLCKKLEDKCVGGTTLEKVPRRRTGKKRDRHSKICTAQGPRDRRMRLSQQIARKFFNLQDMLGFDKASKTIEWLISQSKASIRKVKESVDASGGGEGDDEHLQDNEKAKEETMKVSRRRTKTVENSCKKKESREKARERARERTLTKMKMRISGLIDTSKIFSDPIQESQKIELTGGAQVEGKSPEQESSTTNVNMVEYQMDSVRTIEKFLGLNSDASSSSIFGDSEESYASLSQLEVLLQKQEW*
BnTCP72	rna-XM_048761363.1	CDS	ATGGAAACTCGCACGGTGGAGGAGGCGTCGCTGCAGCTTAATTCTACGGAGAACCCATCACCGGGAGGAGGATCGGTTCCGACCACGAGCTCAAACACTGCTGCTCTAGCCGTGGTTAAATCCGCCGTCAAGAAACCGTGTAAAGACCGTCACACGAAAGTCGACGGCCGCGGACGGAGAATCCGCATGCCGGCGGTGTGCGCCGCGAGAGTTTTCCAGCTCACGAGGGAGCTCGGTCATAAATCCGACGGAGAGACCATCGAGTGGCTGCTCCAGCAAGCAGAGCCTGCTATCATCGCGACCACCGGAACGGGAACTATTCCGGCGAACTTCTCAACTCTTAACGCTAGTTTACGCGGCGGCGGCGGCGGCTTTGCTCAGTCGTCGAAGTCTTCTTCT…
BnTCP72	rna-XM_048761363.1	pep	METRTVEEASLQLNSTENPSPGGGSVPTTSSNTAALAVVKSAVKKPCKDRHTKVDGRGRRIRMPAVCAARVFQLTRELGHKSDGETIEWLLQQAEPAIIATTGTGTIPANFSTLNASLRGGGGGFAQSSKSSSLPMSFHGSGMSLYDDSNGSNGSSSSAVVDHSRKLLNGGVFGFHHPPIMSAERNPYREDYFKESEVAGGSSQKPGQFQDQELGPGMGRETPTASVVPQPMWAVAPGSTNGGSAFWMLPMSGSGGREQMQQQQPGHQMWAFNPGSYPVGTGRVVTAAPMGSMMLGGQQLGLGVAEGNMAAALRGGRGGDGLGMTLEQHQHQHHQQHQEPNNQGEASENGGDDKK*
BnTCP73	rna-XM_013817113.3	CDS	ATGGATCCCAAGAACCCAAACCGCCACCAAGTACCGAACTTCTTGAACCCACCACCAAGACACCAGAGCATAGGAGATGCTTCCAAGGACGACAATCATCATCATTCCAAACCGGCCGAGGTTAAGGATTTTCAGATCGTGGTCGCTTCCGACAAAGAACCGAACATCAGTAAGAAGCCGCAGCAGCAGCAGCAGCAGCAGAACCAGCTTGGTCCTAAGAGAAGCTCTAACAAAGACAGACACATCAAAGTCGAAGGCAGGGGTCGGAGAATCAGGATGCCTGCTCTCTGCGCCGCTAGGATCTTCCAATTGACTAGAGAATTGGGCCACAAATCCGACGGCGAGACAATCCAGTGGCTGCTTCAGCAGGCTGAGCCGTCGATTATCGCAGCCACCGGT…
BnTCP73	rna-XM_013817113.3	pep	MDPKNPNRHQVPNFLNPPPRHQSIGDASKDDNHHHSKPAEVKDFQIVVASDKEPNISKKPQQQQQQQNQLGPKRSSNKDRHIKVEGRGRRIRMPALCAARIFQLTRELGHKSDGETIQWLLQQAEPSIIAATGSGTIPASALASAAAVSSHHLQGGSLTAGLMISHELDGGGGSSSGRPNWGVGGGDGVGGASRSSLPTGLWPNVAGFGAGVQTTGMMSDGGGYRIGFPGFDYPGGAMSFASILGGGNNNQMPGLELGLAQEGNVGVLNPHSFAQIYQQQMSQAQAQGRVLHHTLLHNPSHEEHQQESGEKDDSQGSGR*
BnTCP74	rna-XM_013881428.3	CDS	ATGTCTAATAACAACAACGACGGAGTTATGATCTCTAACGGATCTCTAATCGAACACCAGCAGAATCAGAAACAATCTTCAGACGGAGCTCTCGCCGTGAAGAAACCTCCGGCGAAAGATAGACACAGCAAAGTCGACGGACGAGGGAGGAGGATCCGTATGCCAATCATCTGCGCGGCTCGCGTGTTCCAGCTCACGAGAGAGCTCGGGCACAAATCAGACGGCCAAACAATCGAGTGGCTGCTCCGCCAAGCCGAGCCGTCGATCATCGCCGCGACGGGAACCGGCACAACTCCGGCGAGTTTCTCCACCGCGGTCCGAGGAAGCTCCACCACTATCTCCACTTCCGCGAACTGCACTCTGTCCTCGCCGCTGGATCATAAACCGTTTATACTCGGA…
BnTCP74	rna-XM_013881428.3	pep	MSNNNNDGVMISNGSLIEHQQNQKQSSDGALAVKKPPAKDRHSKVDGRGRRIRMPIICAARVFQLTRELGHKSDGQTIEWLLRQAEPSIIAATGTGTTPASFSTAVRGSSTTISTSANCTLSSPLDHKPFILGKRLREDSGGGKEEMGSFATPAGFWAVPARPDFGQVWSFASHQEMFLQQQQQQQQQPAAALFVHQQQQQQAAMGEASAARVGNYLPGHLNLLASLSGGAPGSGRREDDQR*
BnTCP75	rna-XM_022715553.2	CDS	ATGAGATCAAGAGACTGCGATGAAGAGGAGATTCAAGCAAAGCAAGAAGGAGATCATAATGAAAATAATAATCATCAAGTAAACTTAAACAACATATTGCAGCAGCAGAATCAGCCTAGTTCGTTATCATCATCGAGGCAATGGACCTCAGCTTTTAGAAATCCAAGAATTGTTCGAGTCTCTAGAACGTTCGGTGGCAAAGATAGACACAGCAAAGTCTGCACAGTCCGTGGCCTTAGAGACCGGAGAATAAGGTTGTCCGTTCCAACAGCAATTCAACTTTACGACCTTCAAGATCGATTAGGGCTGAGTCAGCCAAGCAAAGTCGTTGATTGGCTACTCGAAGCAGCAAAAGATGACGTCGACAAGCTTCCTCCATTACAATTCCCACATGGCTTT…
BnTCP75	rna-XM_022715553.2	pep	MRSRDCDEEEIQAKQEGDHNENNNHQVNLNNILQQQNQPSSLSSSRQWTSAFRNPRIVRVSRTFGGKDRHSKVCTVRGLRDRRIRLSVPTAIQLYDLQDRLGLSQPSKVVDWLLEAAKDDVDKLPPLQFPHGFNQMYPNLFFGNSGIGESSSSTSAFPGTNLGFLESYDLGGSSSRTRSRIQETPRESFDLDKGKWIKNDENADHHQDHGFDASHQHFSLTNPYNNSNASSYYNLGHLQHSLDQSGNNVTVAISNVPSNNNNNNLNLPPPSSAGDGSQLFFGPPPPAMSSLFPTYPSFLGASHHQHHHVVDGAGNLQLFRSNANTASQQQMMTGNSSLIRPFHHLMSSNHDTDRHSSDDNDSDS*
BnTCP76	rna-XM_048762945.1	CDS	ATGGTTATAGAAAAGCTTAGGAATGAGATTATTGGTGATGATGAAATGATTGGAGATCTGATGAAGAACAACAATGGCGACGTCGTGGATAACAGCAATAACAGGTTAAGCCGGTGGCATCACAACTCTTCAAGGATCATAAGGGTTTCGAGAGCTTCCGGTGGCAAAGATCGACACAGCAAAGTCTGGACTTCCAAAGGCCCACGTGACCGGCGCGTCCGGTTATCAGTCTCCACCGCTCTTCAGTTCTACGATCTTCAAGACCGGTTAGGCTACGATCAGCCCAGCAAAGCCGTCGAATGGCTCATCAAAGCTGCGGAGGATTCCATCTCCGAGCTCCCTTCGCTCAACAACACAAATTTTCCGATGAACGATGACGACAACCAGATTCCGACACTA…
BnTCP76	rna-XM_048762945.1	pep	MVIEKLRNEIIGDDEMIGDLMKNNNGDVVDNSNNRLSRWHHNSSRIIRVSRASGGKDRHSKVWTSKGPRDRRVRLSVSTALQFYDLQDRLGYDQPSKAVEWLIKAAEDSISELPSLNNTNFPMNDDDNQIPTLTGAANSLSKSACSSNSDTSKNSSGLSLSRSELRDKARERARERTAKETKERDGNNNHHTTSFTDLLNSGSDPVNTNRQWMAPSSSPAPMEYFSSGLILGSGQTHFPIQTNSHPFSDHHHHPHQEFSFVPDHLISPAGSNGGGAFNLDFNMSTTSVASTGFSGFNRGTLQSNATNHHQSFLANLQRFPSSEGGGGGPQFLFGTGGLPAENQHPHHNNNNNHQFQLYYENGCRNSDQKGKAKN*
BnTCP77	rna-XM_013854710.3	CDS	ATGGATCCCAAGAACCCAAATCCACACCAAGTACCAAACTTCTTGATCCCACCACCACAACCGAGAGATGCTTCCGATGACAACAAACAAGTAAATGATTTTCAGATCGTGGTCGCTTCCGACAAAGAACCGAACAACAGCGGTAAGAAGCAGCTTGCCCCCAAGAGAAGCTCAAACAAAGACAGACACACCAAAGTGGAAGGTCGCGGTCGGAGAATCAGGATGCCTGCTCTCTGCGCGGCAAGGATTTTTCAACTGACCAGAGAATTGGGTCACAAATCAGACGGTGAAACAATCCAGTGGCTGCTTCAACAAGCCGAACCGTCGCTTATCGCAGCCACCGGTTCAGGAACTGTACCGGCCTCTGCTTTAGCCTCAGCTGCTTCTGCTGTAGTCTCT…
BnTCP77	rna-XM_013854710.3	pep	MDPKNPNPHQVPNFLIPPPQPRDASDDNKQVNDFQIVVASDKEPNNSGKKQLAPKRSSNKDRHTKVEGRGRRIRMPALCAARIFQLTRELGHKSDGETIQWLLQQAEPSLIAATGSGTVPASALASAASAVVSNQGGSLTAGLMISHHDLDCGGGSSSGRPGWGEGGGEVWPNGAGYRIGFPGFDFPGGAMSFASIFGASGGGNGNQMLGLELGLSQEGNVGVLNQQIYQQMAQAQAQAQGRVLHHTLHHNPGHEDHQQESCGRDESQGS*
BnTCP78	rna-XM_013805605.3	CDS	ATGTCTAACAACAACGACGGAGCTCTTGTCGTGAAGAAACCTCCGGCCAAAGATAGACACAGCAAAGTAGATGGAAGAGGGAGAAGGATACGTATGCCTATCATCTGCGCAGCTCGTGTCTTCCAGCTAACAAGAGAGCTCGGACACAAATCAGACGGTCAAACCATCGAATGGCTGCTACGTCAAGCTGAGCCTTCTATCATAGCCGCGACAGGAACCGGCACAACTCCGGCTAGTTTCTCCACCGTGTCAGCTTCACTCCGAGGAAACTCCACCACCACGAGCTGCAACTCGTCCTCGTCTCTAGATCATAAACCTTTGCTAGGTTCATCACCGTTTATACTCGGAAAACGCGTGAGAGCCGACGAGGATACATCGTCTGGGTTCTGGGCGGTTCCG…
BnTCP78	rna-XM_013805605.3	pep	MSNNNDGALVVKKPPAKDRHSKVDGRGRRIRMPIICAARVFQLTRELGHKSDGQTIEWLLRQAEPSIIAATGTGTTPASFSTVSASLRGNSTTTSCNSSSSLDHKPLLGSSPFILGKRVRADEDTSSGFWAVPARPEFGQVWSFAAGATQEMFLQQQQQQAAGLFVHHQQQQQQAAMGEASAARVGNYLPGHLNLLASLSSGAPGSGRGEDDDQR*
BnTCP79	rna-XM_013806266.3	CDS	ATGGATCTCTCCGACGACGGCGCCGCCGCCAGAGGAGGTTCTCGCCATCTAGTCGATCCCTCTCTTTCAATCGTTCCCAGATCTACTCCTCAAGAAGACCCCACGACCTCATCCACCGCAGCAGCGGCGGCGACTACTTCCGGAGTTGTAACGAAGCGTTCGTCGAAAGACCGCCACACGAAAGTCGACGGAAGAGGGCGGCGAATCAGGATGCCGGCTCTCTGCGCCGCTAGGGTTTTCCAGCTAACGAGAGAGCTCGGGCACAAGTCCGACGGAGAAACCATCGAGTGGCTTCTCCAGCAAGCCGAGCCGGCGATAGTCGCCGCTACTGGCACCGGGACCATCCCCGCGAACTTCTCCTCTCTGAGCGTCTCCCTCCGAAGCAGCGGCTCGACTCTC…
BnTCP79	rna-XM_013806266.3	pep	MDLSDDGAAARGGSRHLVDPSLSIVPRSTPQEDPTTSSTAAAAATTSGVVTKRSSKDRHTKVDGRGRRIRMPALCAARVFQLTRELGHKSDGETIEWLLQQAEPAIVAATGTGTIPANFSSLSVSLRSSGSTLSAPPSKSVPLYGALGLTHHQYEEQGGAFGAHTPPLLGFHHHLQQQHHQQAPAETIPGPDGESFSRKRYRSVDSSKEDGEGKQNENKSLKESEPPAAATGAPMWAVAPTNRSAGGNTFWMLPVPTTTAGNQPAAMESSSNANRAHMWPFGGGGAGAGGGGATHFMAGTGFSFPMDQYRGSPLQLGSFLAQPQQPNQNIGLSLPDSNLGVLAALNAAYPRGGNANAEQVNNAVEHQEKQQQQAQQSDQDDDSRDENSNSDG*
BnTCP80	rna-XM_048767159.1	CDS	ATGTCGAACGACGACGGGACAGTGACTAACGGCGCCATAGTCGAGCACACGTCAGCAGCTAACAAAGGAACTCTTAACGCCGTCAAGAAACCACCGGCCAATGACCGACACAGCAAAGTCGACGGGAGAGGGCGGCGGATTCGCATGCCAGTCATATGCGCGGCTCGAGTTTTCCAGCTGACGAGGGAGCTAGGTCACAAATCCGACGGCCAGACCATCGAGTGGCTCCTTCGTCAAGCCGAGCCTTCTATCATAGCCGCCACGGGAACAGGCACAACTCCGGCGAGTTTCTCCACCGCTTCTCTCTCCACTTCTTCCCCGTTCACGCTAGGAAAGCGCGTCGTGCGAGCGGAGGAGGGAGAATCCGGCGCCGGAGGTGGTGAATTATCGGTTGGACAC…
BnTCP80	rna-XM_048767159.1	pep	MSNDDGTVTNGAIVEHTSAANKGTLNAVKKPPANDRHSKVDGRGRRIRMPVICAARVFQLTRELGHKSDGQTIEWLLRQAEPSIIAATGTGTTPASFSTASLSTSSPFTLGKRVVRAEEGESGAGGGELSVGHTMGASGGGGFWAVPARNDFTQVWSFAAGAPPEMLFTQQQQQPATLFVRHQQQQQQEASAAAAMGEASAARVGNYLPGHHLNLLASLSGGNTGSGRREEEDDSR*
