# Supplementary material for: Genome-wide identification and expression analysis of the TCP transcription factor family and its response to abiotic stress in rapeseed (Brassica napus L.)
Source: 3 Biotech. 2025 Apr 7;15(5):119. doi: 10.1007/s13205-025-04273-x (PMC11977093; doi:10.1007/s13205-025-04273-x)
Supplement: Supplementary file 7 — Supplementary file7 (XLS 23 KB) [file 13205_2025_4273_MOESM7_ESM.xls]

## Sheet: Brassica napus
Table S3. Analysis and distribution of conserved motifs of Brassica napus TCP proteins.
Motif	Width	Best possible match
1	50	KRHTKVGGRDRRIRLSALCAARVFQLQRELGHKSDSKTIEWLLQQAEPSI
2	21	IAATGTGTIPASFSTLNASLR
3	21	AAIGEPRIARVSRALGGKDRH
4	50	MTYDHPETVSEITQTEIMDPFKRSIIFNEGEDMTHSFYKEAIQEFDNQEC
5	21	GGFWAVPARPDFGQVWSFAAG
6	21	LLSJSSKESRAKARERAKERT
7	31	DMDQPYNQHYGSFPLKPQSSSSSYNTILPQN
8	50	QLLDHNQMGNYLVQSTAGSLPTSQTPATAPFWSSGDNTQNLWAFNINPHH
9	50	NNGVYPLSLYLSSLPGHQDIIRNPYNHQPTASPGQMVSAVPESLIDYMSF
10	15	VNSEPLAVVKKPPAK

## Sheet: others species
Table S2. Analysis and distribution of conserved motifs in Brassica napus and other plants TCP proteins.
Motif	Width	Best possible match
1	39	DRRIRLSAPCAARFFQLQRELGHKSDSKTIEWLLQQAEP
2	11	GKDRHSKVCTR
3	21	AIIAATGTGTIPANFSSLNIS
4	15	KESRAKARERARERT
5	50	MDQSYNQHYGTFMLKDQGSSSNYNTILPQNLDYGYDQNPFIDQPFCAVTN
6	15	ASKNPRIVRVSRAFG
7	15	HGHLNLLAALNAAYR
8	21	GFWAVPARPDFGQVWSFAAGA
9	41	EITQTEIMDPFKRSIIFNEGEDMTHSFYKEAIQEFDNQECI
10	37	QLLDHNQMGNYLVQSTAGSLPTSQTPATAPFWSSGDN
