# Supplementary material for: Genome-wide identification and expression analysis of the TCP transcription factor family and its response to abiotic stress in rapeseed (Brassica napus L.)
Source: 3 Biotech. 2025 Apr 7;15(5):119. doi: 10.1007/s13205-025-04273-x (PMC11977093; doi:10.1007/s13205-025-04273-x)
Supplement: Supplementary file 8 — Supplementary file8 (XLSX 1086 KB) [file 13205_2025_4273_MOESM8_ESM.xlsx]

## Sheet: Sheet1
Table S4. Cis-regulatory elements in the promoter region of BnTCP genes.
Gene name	Cis-regulatory elements	Sequence	position	Base number	Strand Matrix	Organism	Function	Category
BnTCP1	TATA	TATAAAAT	813	8	+	Arabidopsis thaliana		Other elements
BnTCP1	TATA	TATAAAAT	825	8	-	Arabidopsis thaliana		Other elements
BnTCP1	TATA	TATAAAAT	845	8	-	Arabidopsis thaliana		Other elements
BnTCP1	AT~TATA-box	TATATA	647	6	+	Arabidopsis thaliana	Site-binding related elements	Promoter related element
BnTCP1	AT~TATA-box	TATATAAA	847	8	-	Arabidopsis thaliana	Site-binding related elements	Promoter related element
BnTCP1	AT~TATA-box	TATATA	849	6	+	Arabidopsis thaliana	Site-binding related elements	Promoter related element
BnTCP1	AT~TATA-box	TATATA	1481	6	-	Arabidopsis thaliana	Site-binding related elements	Promoter related element
BnTCP1	AT~TATA-box	TATATA	1552	6	-	Arabidopsis thaliana	Site-binding related elements	Promoter related element
BnTCP1	AT~TATA-box	TATATA	1554	6	-	Arabidopsis thaliana	Site-binding related elements	Promoter related element
BnTCP1	TCT-motif	TCTTAC	74	6	+	Arabidopsis thaliana	part of a light responsive element	Light responsive elements
BnTCP1	Myb	TAACTG	987	6	-	Arabidopsis thaliana		Other elements
BnTCP1	TCA-element	CCATCTTTTT	585	9	+	Nicotiana tabacum	cis-acting element involved in salicylic acid responsiveness	Hormone responsive elements
BnTCP1	TCA-element	CCATCTTTTT	1407	9	+	Nicotiana tabacum	cis-acting element involved in salicylic acid responsiveness	Hormone responsive elements
BnTCP1	Unnamed__1	CGTGG	1664	5	+	Zea mays	60K protein binding site	Other elements
BnTCP1	Box 4	ATTAAT	789	6	+	Petroselinum crispum	part of a conserved DNA module involved in light responsiveness	Light responsive elements
BnTCP1	Myb-binding site	CAACAG	1706	6	+	Nicotiana tabacum		Site-binding related elements
BnTCP1	Unnamed__6	taTAAATATct	670	10	+	Zea mays		Other elements
BnTCP1	Unnamed__6	taTAAATATct	713	10	-	Zea mays		Other elements
BnTCP1	F-box	CTATTCTCATT	1453	10	-	Lycopersicon esculentum	Elements related to flower development	development related elements
BnTCP1	I-box	AGATAAGG	1513	8	+	Triticum aestivum	part of a light responsive element	Light responsive elements
BnTCP1	ATC-motif	AGTAATCT	1987	8	-	Spinacia oleracea	part of a conserved DNA module involved in light responsiveness	Light responsive elements
BnTCP1	LAMP-element	CTTTATCA	213	8	+	Pisum sativum	part of a light responsive element	Light responsive elements
BnTCP1	Myc	TCTCTTA	159	7	+	Arabidopsis thaliana		Other elements
BnTCP1	MYB-like sequence	TAACCA	1158	6	+	Arabidopsis thaliana		Other elements
BnTCP1	TATA-box	TATAA	163	5	-	Arabidopsis thaliana	core promoter element around -30 of transcription start	Promoter related element
BnTCP1	TATA-box	TATA	164	4	+	Arabidopsis thaliana	core promoter element around -30 of transcription start	Promoter related element
BnTCP1	TATA-box	TAAAGATT	210	8	-	Arabidopsis thaliana	core promoter element around -30 of transcription start	Promoter related element
BnTCP1	TATA-box	ATTATA	274	6	+	Brassica napus	core promoter element around -30 of transcription start	Promoter related element
BnTCP1	TATA-box	TATAA	275	5	-	Arabidopsis thaliana	core promoter element around -30 of transcription start	Promoter related element
BnTCP1	TATA-box	TATA	276	4	+	Arabidopsis thaliana	core promoter element around -30 of transcription start	Promoter related element
BnTCP1	TATA-box	ccTATAAAaa	590	9	-	Arabidopsis thaliana	core promoter element around -30 of transcription start	Promoter related element
BnTCP1	TATA-box	TATAAAA	591	7	-	Pisum sativum	core promoter element around -30 of transcription start	Promoter related element
BnTCP1	TATA-box	TATAAA	592	6	-	Helianthus annuus	core promoter element around -30 of transcription start	Promoter related element
BnTCP1	TATA-box	TATAA	593	5	-	Arabidopsis thaliana	core promoter element around -30 of transcription start	Promoter related element
BnTCP1	TATA-box	TATA	594	4	+	Arabidopsis thaliana	core promoter element around -30 of transcription start	Promoter related element
BnTCP1	TATA-box	TATA	630	4	+	Arabidopsis thaliana	core promoter element around -30 of transcription start	Promoter related element
BnTCP1	TATA-box	ATTATA	645	6	+	Brassica napus	core promoter element around -30 of transcription start	Promoter related element
BnTCP1	TATA-box	TATATAA	646	7	-	Arabidopsis thaliana	core promoter element around -30 of transcription start	Promoter related element
BnTCP1	TATA-box	TATATA	647	6	+	Arabidopsis thaliana	core promoter element around -30 of transcription start	Promoter related element
BnTCP1	TATA-box	ATATAA	648	6	+	Brassica oleracea	core promoter element around -30 of transcription start	Promoter related element
BnTCP1	TATA-box	TATA	649	4	+	Arabidopsis thaliana	core promoter element around -30 of transcription start	Promoter related element
BnTCP1	TATA-box	TATAAAA	667	7	-	Pisum sativum	core promoter element around -30 of transcription start	Promoter related element
BnTCP1	TATA-box	TATAAA	668	6	-	Helianthus annuus	core promoter element around -30 of transcription start	Promoter related element
BnTCP1	TATA-box	TATAA	669	5	-	Arabidopsis thaliana	core promoter element around -30 of transcription start	Promoter related element
BnTCP1	TATA-box	TATA	670	4	+	Arabidopsis thaliana	core promoter element around -30 of transcription start	Promoter related element
BnTCP1	TATA-box	TATTTAAA	716	8	+	Arabidopsis thaliana	core promoter element around -30 of transcription start	Promoter related element
BnTCP1	TATA-box	TATTTAAA	718	8	-	Arabidopsis thaliana	core promoter element around -30 of transcription start	Promoter related element
BnTCP1	TATA-box	ATATAA	726	6	+	Brassica oleracea	core promoter element around -30 of transcription start	Promoter related element
BnTCP1	TATA-box	TATA	727	4	+	Arabidopsis thaliana	core promoter element around -30 of transcription start	Promoter related element
BnTCP1	TATA-box	TATAAAT	776	7	-	Brassica juncea	core promoter element around -30 of transcription start	Promoter related element
BnTCP1	TATA-box	TATAAA	777	6	-	Helianthus annuus	core promoter element around -30 of transcription start	Promoter related element
BnTCP1	TATA-box	TATAA	778	5	-	Arabidopsis thaliana	core promoter element around -30 of transcription start	Promoter related element
BnTCP1	TATA-box	TATA	779	4	+	Arabidopsis thaliana	core promoter element around -30 of transcription start	Promoter related element
BnTCP1	TATA-box	TATATTTATATTT	785	12	-	Avena sativa	core promoter element around -30 of transcription start	Promoter related element
BnTCP1	TATA-box	ATATAA	793	6	+	Brassica oleracea	core promoter element around -30 of transcription start	Promoter related element
BnTCP1	TATA-box	TATA	794	4	+	Arabidopsis thaliana	core promoter element around -30 of transcription start	Promoter related element
BnTCP1	TATA-box	ATATAA	812	6	+	Brassica oleracea	core promoter element around -30 of transcription start	Promoter related element
BnTCP1	TATA-box	TATA	813	4	+	Arabidopsis thaliana	core promoter element around -30 of transcription start	Promoter related element
BnTCP1	TATA-box	TATAAAA	826	7	-	Pisum sativum	core promoter element around -30 of transcription start	Promoter related element
BnTCP1	TATA-box	TATAAA	827	6	-	Helianthus annuus	core promoter element around -30 of transcription start	Promoter related element
BnTCP1	TATA-box	TATAA	828	5	-	Arabidopsis thaliana	core promoter element around -30 of transcription start	Promoter related element
BnTCP1	TATA-box	TATA	829	4	+	Arabidopsis thaliana	core promoter element around -30 of transcription start	Promoter related element
BnTCP1	TATA-box	ATATAA	834	6	+	Brassica oleracea	core promoter element around -30 of transcription start	Promoter related element
BnTCP1	TATA-box	TATA	835	4	+	Arabidopsis thaliana	core promoter element around -30 of transcription start	Promoter related element
BnTCP1	TATA-box	TATAAAA	846	7	-	Pisum sativum	core promoter element around -30 of transcription start	Promoter related element
BnTCP1	TATA-box	TATAAA	847	6	-	Helianthus annuus	core promoter element around -30 of transcription start	Promoter related element
BnTCP1	TATA-box	TATATAA	848	7	-	Arabidopsis thaliana	core promoter element around -30 of transcription start	Promoter related element
BnTCP1	TATA-box	TATATA	849	6	+	Arabidopsis thaliana	core promoter element around -30 of transcription start	Promoter related element
BnTCP1	TATA-box	ATATAT	850	6	+	Brassica napus	core promoter element around -30 of transcription start	Promoter related element
BnTCP1	TATA-box	TATA	851	4	+	Arabidopsis thaliana	core promoter element around -30 of transcription start	Promoter related element
BnTCP1	TATA-box	TATA	879	4	+	Arabidopsis thaliana	core promoter element around -30 of transcription start	Promoter related element
BnTCP1	TATA-box	TATTTAAA	1209	8	-	Arabidopsis thaliana	core promoter element around -30 of transcription start	Promoter related element
BnTCP1	TATA-box	TATACA	1479	6	-	Helianthus annuus	core promoter element around -30 of transcription start	Promoter related element
BnTCP1	TATA-box	TATATA	1481	6	-	Arabidopsis thaliana	core promoter element around -30 of transcription start	Promoter related element
BnTCP1	TATA-box	ATATAT	1482	6	-	Brassica napus	core promoter element around -30 of transcription start	Promoter related element
BnTCP1	TATA-box	TATA	1483	4	-	Arabidopsis thaliana	core promoter element around -30 of transcription start	Promoter related element
BnTCP1	TATA-box	ATATAT	1544	6	-	Brassica napus	core promoter element around -30 of transcription start	Promoter related element
BnTCP1	TATA-box	TATA	1545	4	-	Arabidopsis thaliana	core promoter element around -30 of transcription start	Promoter related element
BnTCP1	TATA-box	taTATAAAtc	1550	9	-	Arabidopsis thaliana	core promoter element around -30 of transcription start	Promoter related element
BnTCP1	TATA-box	ATATAT	1551	6	-	Brassica napus	core promoter element around -30 of transcription start	Promoter related element
BnTCP1	TATA-box	TATATA	1552	6	-	Arabidopsis thaliana	core promoter element around -30 of transcription start	Promoter related element
BnTCP1	TATA-box	ATATAT	1553	6	-	Brassica napus	core promoter element around -30 of transcription start	Promoter related element
BnTCP1	TATA-box	TATATA	1554	6	-	Arabidopsis thaliana	core promoter element around -30 of transcription start	Promoter related element
BnTCP1	TATA-box	ATATAT	1555	6	-	Brassica napus	core promoter element around -30 of transcription start	Promoter related element
BnTCP1	TATA-box	TATA	1556	4	-	Arabidopsis thaliana	core promoter element around -30 of transcription start	Promoter related element
BnTCP1	TATA-box	ccTATAAAaa	1592	10	-	Arabidopsis thaliana	core promoter element around -30 of transcription start	Promoter related element
BnTCP1	TATA-box	TATAAAA	1593	7	-	Pisum sativum	core promoter element around -30 of transcription start	Promoter related element
BnTCP1	TATA-box	TATAAA	1594	6	-	Helianthus annuus	core promoter element around -30 of transcription start	Promoter related element
BnTCP1	TATA-box	TATAA	1595	5	-	Arabidopsis thaliana	core promoter element around -30 of transcription start	Promoter related element
BnTCP1	TATA-box	TATA	1596	4	-	Arabidopsis thaliana	core promoter element around -30 of transcription start	Promoter related element
BnTCP1	TATA-box	TACAAAA	1875	7	+	Oryza sativa	core promoter element around -30 of transcription start	Promoter related element
BnTCP1	Unnamed__4	CTCC	9	4	+	Petroselinum hortense		Other elements
BnTCP1	Unnamed__4	CTCC	391	4	+	Petroselinum hortense		Other elements
BnTCP1	Unnamed__4	CTCC	1232	4	+	Petroselinum hortense		Other elements
BnTCP1	O2-site	GATGATGTGG	580	9	-	Zea mays	cis-acting regulatory element involved in zein metabolism regulation	development related elements
BnTCP1	TC-rich repeats	GTTTTCTTAC	70	9	+	Nicotiana tabacum	cis-acting element involved in defense and stress responsiveness	Environmental stress-related element
BnTCP1	ARE	AAACCA	314	6	+	Zea mays	cis-acting regulatory element essential for the anaerobic induction	Environmental stress-related element
BnTCP1	ARE	AAACCA	1897	6	+	Zea mays	cis-acting regulatory element essential for the anaerobic induction	Environmental stress-related element
BnTCP1	CAAT-box	CCAAT	36	5	+	Arabidopsis thaliana	common cis-acting element in promoter and enhancer regions	Site-binding related elements
BnTCP1	CAAT-box	CAAT	37	4	+	Nicotiana glutinosa	common cis-acting element in promoter and enhancer regions	Site-binding related elements
BnTCP1	CAAT-box	CAAT	79	4	+	Nicotiana glutinosa	common cis-acting element in promoter and enhancer regions	Site-binding related elements
BnTCP1	CAAT-box	CAAAT	154	5	+	Pisum sativum	common cis-acting element in promoter and enhancer regions	Site-binding related elements
BnTCP1	CAAT-box	CAAT	272	4	+	Nicotiana glutinosa	common cis-acting element in promoter and enhancer regions	Site-binding related elements
BnTCP1	CAAT-box	CAAAT	333	5	+	Pisum sativum	common cis-acting element in promoter and enhancer regions	Site-binding related elements
BnTCP1	CAAT-box	CCAAT	365	5	-	Arabidopsis thaliana	common cis-acting element in promoter and enhancer regions	Site-binding related elements
BnTCP1	CAAT-box	CCAAT	375	5	-	Arabidopsis thaliana	common cis-acting element in promoter and enhancer regions	Site-binding related elements
BnTCP1	CAAT-box	CCAAT	434	5	+	Arabidopsis thaliana	common cis-acting element in promoter and enhancer regions	Site-binding related elements
BnTCP1	CAAT-box	CAAT	435	4	+	Nicotiana glutinosa	common cis-acting element in promoter and enhancer regions	Site-binding related elements
BnTCP1	CAAT-box	CCAAT	497	5	+	Arabidopsis thaliana	common cis-acting element in promoter and enhancer regions	Site-binding related elements
BnTCP1	CAAT-box	CAAT	498	4	+	Nicotiana glutinosa	common cis-acting element in promoter and enhancer regions	Site-binding related elements
BnTCP1	CAAT-box	CAAAT	638	5	+	Pisum sativum	common cis-acting element in promoter and enhancer regions	Site-binding related elements
BnTCP1	CAAT-box	CAAT	683	4	-	Nicotiana glutinosa	common cis-acting element in promoter and enhancer regions	Site-binding related elements
BnTCP1	CAAT-box	CAAAT	690	5	-	Pisum sativum	common cis-acting element in promoter and enhancer regions	Site-binding related elements
BnTCP1	CAAT-box	CAAAT	897	5	+	Pisum sativum	common cis-acting element in promoter and enhancer regions	Site-binding related elements
BnTCP1	CAAT-box	CCAAT	961	5	+	Arabidopsis thaliana	common cis-acting element in promoter and enhancer regions	Site-binding related elements
BnTCP1	CAAT-box	CAAT	962	4	+	Nicotiana glutinosa	common cis-acting element in promoter and enhancer regions	Site-binding related elements
BnTCP1	CAAT-box	CCAAT	1015	5	+	Arabidopsis thaliana	common cis-acting element in promoter and enhancer regions	Site-binding related elements
BnTCP1	CAAT-box	CAAT	1016	4	+	Nicotiana glutinosa	common cis-acting element in promoter and enhancer regions	Site-binding related elements
BnTCP1	CAAT-box	CAAT	1027	4	-	Nicotiana glutinosa	common cis-acting element in promoter and enhancer regions	Site-binding related elements
BnTCP1	CAAT-box	CAAT	1037	4	+	Nicotiana glutinosa	common cis-acting element in promoter and enhancer regions	Site-binding related elements
BnTCP1	CAAT-box	CAAT	1176	4	-	Nicotiana glutinosa	common cis-acting element in promoter and enhancer regions	Site-binding related elements
BnTCP1	CAAT-box	CAAAT	1186	5	-	Pisum sativum	common cis-acting element in promoter and enhancer regions	Site-binding related elements
BnTCP1	CAAT-box	CAAT	1221	4	-	Nicotiana glutinosa	common cis-acting element in promoter and enhancer regions	Site-binding related elements
BnTCP1	CAAT-box	CAAT	1272	4	-	Nicotiana glutinosa	common cis-acting element in promoter and enhancer regions	Site-binding related elements
BnTCP1	CAAT-box	CAAT	1279	4	-	Nicotiana glutinosa	common cis-acting element in promoter and enhancer regions	Site-binding related elements
BnTCP1	CAAT-box	CAAAT	1567	5	-	Pisum sativum	common cis-acting element in promoter and enhancer regions	Site-binding related elements
BnTCP1	CAAT-box	CAAT	1653	4	-	Nicotiana glutinosa	common cis-acting element in promoter and enhancer regions	Site-binding related elements
BnTCP1	CAAT-box	CAAT	1815	4	-	Nicotiana glutinosa	common cis-acting element in promoter and enhancer regions	Site-binding related elements
BnTCP1	CAAT-box	CAAT	1868	4	+	Nicotiana glutinosa	common cis-acting element in promoter and enhancer regions	Site-binding related elements
BnTCP1	CAAT-box	CAAT	1957	4	-	Nicotiana glutinosa	common cis-acting element in promoter and enhancer regions	Site-binding related elements
BnTCP1	AAGAA-motif	GAAAGAA	340	7	+	Avena sativa	Relevant elements of Abscisic acid	Hormone responsive elements
BnTCP1	AAGAA-motif	GAAAGAA	1787	7	+	Avena sativa	Relevant elements of Abscisic acid	Hormone responsive elements
BnTCP1	GT1-motif	GGTTAA	1419	6	-	Arabidopsis thaliana	light responsive element	Light responsive elements
BnTCP1	LTR	CCGAAA	1289	6	+	Hordeum vulgare	cis-acting element involved in low-temperature responsiveness	Environmental stress-related element
BnTCP1	ERE	ATTTTAAA	750	8	+	Nicotiana glutinos	estrogen response element	Hormone responsive elements
BnTCP1	ERE	ATTTTAAA	859	8	+	Nicotiana glutinos	estrogen response element	Hormone responsive elements
BnTCP1	TCCC-motif	TCTCCCT	390	7	+	Spinacia oleracea	part of a light responsive element	Light responsive elements
BnTCP1	TCA	TCATCTTCAT	1612	9	-	Pisum sativum	Reverse transcription Transposable related elements	Site-binding related elements
BnTCP1		motif_sequence	356	4	-	organism	short_function
BnTCP1		motif_sequence	389	4	+	organism	short_function
BnTCP1		motif_sequence	469	4	+	organism	short_function
BnTCP1		motif_sequence	869	4	+	organism	short_function
BnTCP1		motif_sequence	919	4	+	organism	short_function
BnTCP1		motif_sequence	968	4	+	organism	short_function
BnTCP1		motif_sequence	982	4	+	organism	short_function
BnTCP1		motif_sequence	1083	4	+	organism	short_function
BnTCP1		motif_sequence	1145	4	+	organism	short_function
BnTCP1		motif_sequence	1342	4	+	organism	short_function
BnTCP1		motif_sequence	1355	4	+	organism	short_function
BnTCP1		motif_sequence	1440	4	-	organism	short_function
BnTCP1		motif_sequence	1446	4	+	organism	short_function
BnTCP1		motif_sequence	1511	4	-	organism	short_function
BnTCP1		motif_sequence	1561	4	-	organism	short_function
BnTCP1		motif_sequence	1701	4	+	organism	short_function
BnTCP1		motif_sequence	1739	4	+	organism	short_function
BnTCP1	MYB	CAACCA	377	6	-	Arabidopsis thaliana		Other elements
BnTCP1	MYB	CAACCA	958	6	+	Arabidopsis thaliana		Other elements
BnTCP1	MYB	TAACCA	1158	6	+	Arabidopsis thaliana		Other elements
BnTCP1	MYB	CAACAG	1706	6	+	Arabidopsis thaliana		Other elements
BnTCP10	GT1-motif	GGTTAAT	219	7	+	Avena sativa	light responsive element	Light responsive elements
BnTCP10	GTGGC-motif	GATTCTGTGGC	913	10	+	Spinacia oleracea	part of a light responsive element	Light responsive elements
BnTCP10	HD-Zip 1	CAAT(A/T)ATTG	1040	8.5	-	Arabidopsis thaliana	element involved in differentiation of the palisade mesophyll cells	development related elements
BnTCP10	CCGTCC-box	CCGTCC	455	6	+	Petroselinum hortense		development related elements
BnTCP10	ABRE	AACCCGG	1432	7	-	Arabidopsis thaliana	cis-acting element involved in the abscisic acid responsiveness	Hormone responsive elements
BnTCP10	W box	TTGACC	1437	6	+	Arabidopsis thaliana		Environmental stress-related element
BnTCP10	AC-I	GCTTACCTACCA	1961	11	+	Arabidopsis thaliana	MYB binding site element	Site-binding related elements
BnTCP10	WRE3	CCACCT	346	6	-	Pisum sativum		Other elements
BnTCP10	WRE3	CCACCT	484	6	+	Pisum sativum		Other elements
BnTCP10	WRE3	CCACCT	1442	6	+	Pisum sativum		Other elements
BnTCP10	MBS	CAACTG	62	6	-	Arabidopsis thaliana	MYB binding site involved in drought-inducibility	Environmental stress-related element
BnTCP10	MYB	CAACAG	59	6	+	Arabidopsis thaliana		Other elements
BnTCP10	MYB	TAACCA	218	6	-	Arabidopsis thaliana		Other elements
BnTCP10	MYB	CAACAG	377	6	+	Arabidopsis thaliana		Other elements
BnTCP10	MYB	CAACCA	422	6	+	Arabidopsis thaliana		Other elements
BnTCP10	MYB	CAACAG	845	6	+	Arabidopsis thaliana		Other elements
BnTCP10	MYB	CAACCA	1382	6	+	Arabidopsis thaliana		Other elements
BnTCP10	ERE	ATTTTAAA	1727	8	+	Nicotiana glutinos	estrogen response element	Hormone responsive elements
BnTCP10	ERE	ATTTTAAA	1729	8	-	Nicotiana glutinos	estrogen response element	Hormone responsive elements
BnTCP10	MRE	AACCTAA	1704	7	+	Petroselinum crispum	MYB binding site involved in light responsiveness	Light responsive elements
BnTCP10	P-box	CCTTTTG	1424	7	-	Oryza sativa	gibberellin-responsive element	Hormone responsive elements
BnTCP10	P-box	CCTTTTG	1827	7	-	Oryza sativa	gibberellin-responsive element	Hormone responsive elements
BnTCP10	CCGTCC motif	CCGTCC	455	6	+	Nicotiana tabacum		development related elements
BnTCP10		motif_sequence	181	4	-	organism	short_function
BnTCP10		motif_sequence	199	4	+	organism	short_function
BnTCP10		motif_sequence	480	4	+	organism	short_function
BnTCP10		motif_sequence	501	4	+	organism	short_function
BnTCP10		motif_sequence	1157	4	+	organism	short_function
BnTCP10		motif_sequence	1211	4	+	organism	short_function
BnTCP10		motif_sequence	1400	4	-	organism	short_function
BnTCP10		motif_sequence	1769	4	+	organism	short_function
BnTCP10		motif_sequence	1832	4	-	organism	short_function
BnTCP10		motif_sequence	1865	4	+	organism	short_function
BnTCP10		motif_sequence	1870	4	+	organism	short_function
BnTCP10		motif_sequence	1922	4	+	organism	short_function
BnTCP10	STRE	AGGGG	367	5	+	Arabidopsis thaliana	Stress response element	Environmental stress-related element
BnTCP10	A-box	CCGTCC	455	6	+	Petroselinum crispum	cis-acting regulatory element	Promoter related element
BnTCP10	CGTCA-motif	CGTCA	941	5	-	Hordeum vulgare	cis-acting regulatory element involved in the MeJA-responsiveness	Hormone responsive elements
BnTCP10	O2-site	GATGACATGG	656	9	+	Zea mays	cis-acting regulatory element involved in zein metabolism regulation	development related elements
BnTCP10	CAAT-box	CAAT	37	4	-	Nicotiana glutinosa	common cis-acting element in promoter and enhancer regions	Site-binding related elements
BnTCP10	CAAT-box	CAAT	141	4	+	Nicotiana glutinosa	common cis-acting element in promoter and enhancer regions	Site-binding related elements
BnTCP10	CAAT-box	CAAT	195	4	+	Nicotiana glutinosa	common cis-acting element in promoter and enhancer regions	Site-binding related elements
BnTCP10	CAAT-box	CAAAT	244	5	-	Pisum sativum	common cis-acting element in promoter and enhancer regions	Site-binding related elements
BnTCP10	CAAT-box	CAAT	263	4	-	Nicotiana glutinosa	common cis-acting element in promoter and enhancer regions	Site-binding related elements
BnTCP10	CAAT-box	CAAT	304	4	-	Nicotiana glutinosa	common cis-acting element in promoter and enhancer regions	Site-binding related elements
BnTCP10	CAAT-box	CAAT	464	4	-	Nicotiana glutinosa	common cis-acting element in promoter and enhancer regions	Site-binding related elements
BnTCP10	CAAT-box	CAAT	472	4	+	Nicotiana glutinosa	common cis-acting element in promoter and enhancer regions	Site-binding related elements
BnTCP10	CAAT-box	CCAAT	515	5	+	Arabidopsis thaliana	common cis-acting element in promoter and enhancer regions	Site-binding related elements
BnTCP10	CAAT-box	CAAT	516	4	+	Nicotiana glutinosa	common cis-acting element in promoter and enhancer regions	Site-binding related elements
BnTCP10	CAAT-box	CCAAT	522	5	+	Arabidopsis thaliana	common cis-acting element in promoter and enhancer regions	Site-binding related elements
BnTCP10	CAAT-box	CAAT	523	4	+	Nicotiana glutinosa	common cis-acting element in promoter and enhancer regions	Site-binding related elements
BnTCP10	CAAT-box	CAAAT	570	5	+	Pisum sativum	common cis-acting element in promoter and enhancer regions	Site-binding related elements
BnTCP10	CAAT-box	CAAT	582	4	+	Nicotiana glutinosa	common cis-acting element in promoter and enhancer regions	Site-binding related elements
BnTCP10	CAAT-box	CAAT	679	4	-	Nicotiana glutinosa	common cis-acting element in promoter and enhancer regions	Site-binding related elements
BnTCP10	CAAT-box	CAAT	739	4	-	Nicotiana glutinosa	common cis-acting element in promoter and enhancer regions	Site-binding related elements
BnTCP10	CAAT-box	CAAAT	744	5	+	Pisum sativum	common cis-acting element in promoter and enhancer regions	Site-binding related elements
BnTCP10	CAAT-box	CAAT	880	4	+	Nicotiana glutinosa	common cis-acting element in promoter and enhancer regions	Site-binding related elements
BnTCP10	CAAT-box	CAAT	1040	4	+	Nicotiana glutinosa	common cis-acting element in promoter and enhancer regions	Site-binding related elements
BnTCP10	CAAT-box	CAAT	1045	4	-	Nicotiana glutinosa	common cis-acting element in promoter and enhancer regions	Site-binding related elements
BnTCP10	CAAT-box	CAAT	1097	4	-	Nicotiana glutinosa	common cis-acting element in promoter and enhancer regions	Site-binding related elements
BnTCP10	CAAT-box	CAAT	1132	4	+	Nicotiana glutinosa	common cis-acting element in promoter and enhancer regions	Site-binding related elements
BnTCP10	CAAT-box	CCAAT	1175	5	+	Arabidopsis thaliana	common cis-acting element in promoter and enhancer regions	Site-binding related elements
BnTCP10	CAAT-box	CAAT	1176	4	+	Nicotiana glutinosa	common cis-acting element in promoter and enhancer regions	Site-binding related elements
BnTCP10	CAAT-box	CAAT	1180	4	+	Nicotiana glutinosa	common cis-acting element in promoter and enhancer regions	Site-binding related elements
BnTCP10	CAAT-box	CAAT	1207	4	+	Nicotiana glutinosa	common cis-acting element in promoter and enhancer regions	Site-binding related elements
BnTCP10	CAAT-box	CAAT	1216	4	+	Nicotiana glutinosa	common cis-acting element in promoter and enhancer regions	Site-binding related elements
BnTCP10	CAAT-box	CAAAT	1268	5	-	Pisum sativum	common cis-acting element in promoter and enhancer regions	Site-binding related elements
BnTCP10	CAAT-box	CAAT	1387	4	-	Nicotiana glutinosa	common cis-acting element in promoter and enhancer regions	Site-binding related elements
BnTCP10	CAAT-box	CAAAT	1519	5	+	Pisum sativum	common cis-acting element in promoter and enhancer regions	Site-binding related elements
BnTCP10	CAAT-box	CAAT	1683	4	+	Nicotiana glutinosa	common cis-acting element in promoter and enhancer regions	Site-binding related elements
BnTCP10	CAAT-box	CAAT	1903	4	+	Nicotiana glutinosa	common cis-acting element in promoter and enhancer regions	Site-binding related elements
BnTCP10	GATA-motif	AAGGATAAGG	1976	9	-	Solanum tuberosum	part of a light responsive element	Light responsive elements
BnTCP10	ARE	AAACCA	2	6	-	Zea mays	cis-acting regulatory element essential for the anaerobic induction	Environmental stress-related element
BnTCP10	ARE	AAACCA	149	6	-	Zea mays	cis-acting regulatory element essential for the anaerobic induction	Environmental stress-related element
BnTCP10	ARE	AAACCA	362	6	+	Zea mays	cis-acting regulatory element essential for the anaerobic induction	Environmental stress-related element
BnTCP10	ARE	AAACCA	1004	6	-	Zea mays	cis-acting regulatory element essential for the anaerobic induction	Environmental stress-related element
BnTCP10	ARE	AAACCA	1195	6	-	Zea mays	cis-acting regulatory element essential for the anaerobic induction	Environmental stress-related element
BnTCP10	TC-rich repeats	ATTCTCTAAC	64	9	-	Nicotiana tabacum	cis-acting element involved in defense and stress responsiveness	Environmental stress-related element
BnTCP10	G-box	CAGACGTGGCA	325	10	-	Nicotiana plumbaginifolia	cis-acting regulatory element involved in light responsiveness	Light responsive elements
BnTCP10	G-box	CACGAC	328	6	+	Zea mays	cis-acting regulatory element involved in light responsiveness	Light responsive elements
BnTCP10	MYB-like sequence	TAACCA	218	6	-	Arabidopsis thaliana		Other elements
BnTCP10	TGACG-motif	TGACG	941	5	+	Hordeum vulgare	cis-acting regulatory element involved in the MeJA-responsiveness	Hormone responsive elements
BnTCP10	Unnamed__4	CTCC	67	4	-	Petroselinum hortense		Other elements
BnTCP10	Unnamed__4	CTCC	482	4	+	Petroselinum hortense		Other elements
BnTCP10	Unnamed__4	CTCC	565	4	-	Petroselinum hortense		Other elements
BnTCP10	Unnamed__4	CTCC	1458	4	+	Petroselinum hortense		Other elements
BnTCP10	Unnamed__4	CTCC	1547	4	+	Petroselinum hortense		Other elements
BnTCP10	Unnamed__4	CTCC	1832	4	-	Petroselinum hortense		Other elements
BnTCP10	Unnamed__4	CTCC	1872	4	+	Petroselinum hortense		Other elements
BnTCP10	Unnamed__4	CTCC	1883	4	+	Petroselinum hortense		Other elements
BnTCP10	Unnamed__4	CTCC	1892	4	+	Petroselinum hortense		Other elements
BnTCP10	Unnamed__4	CTCC	1928	4	+	Petroselinum hortense		Other elements
BnTCP10	TATA-box	ATATAT	33	6	+	Brassica napus	core promoter element around -30 of transcription start	Promoter related element
BnTCP10	TATA-box	TATA	34	4	+	Arabidopsis thaliana	core promoter element around -30 of transcription start	Promoter related element
BnTCP10	TATA-box	ATATAA	159	6	+	Brassica oleracea	core promoter element around -30 of transcription start	Promoter related element
BnTCP10	TATA-box	TATA	160	4	+	Arabidopsis thaliana	core promoter element around -30 of transcription start	Promoter related element
BnTCP10	TATA-box	TATA	286	4	+	Arabidopsis thaliana	core promoter element around -30 of transcription start	Promoter related element
BnTCP10	TATA-box	TATA	301	4	+	Arabidopsis thaliana	core promoter element around -30 of transcription start	Promoter related element
BnTCP10	TATA-box	TATA	404	4	+	Arabidopsis thaliana	core promoter element around -30 of transcription start	Promoter related element
BnTCP10	TATA-box	ATTATA	703	6	+	Brassica napus	core promoter element around -30 of transcription start	Promoter related element
BnTCP10	TATA-box	TATAA	704	5	-	Arabidopsis thaliana	core promoter element around -30 of transcription start	Promoter related element
BnTCP10	TATA-box	TATA	705	4	+	Arabidopsis thaliana	core promoter element around -30 of transcription start	Promoter related element
BnTCP10	TATA-box	TATA	927	4	+	Arabidopsis thaliana	core promoter element around -30 of transcription start	Promoter related element
BnTCP10	TATA-box	ATTATA	955	6	+	Brassica napus	core promoter element around -30 of transcription start	Promoter related element
BnTCP10	TATA-box	TATAA	956	5	-	Arabidopsis thaliana	core promoter element around -30 of transcription start	Promoter related element
BnTCP10	TATA-box	TATA	957	4	+	Arabidopsis thaliana	core promoter element around -30 of transcription start	Promoter related element
BnTCP10	TATA-box	TAAAGATT	991	8	+	Arabidopsis thaliana	core promoter element around -30 of transcription start	Promoter related element
BnTCP10	TATA-box	ATATAT	1054	6	-	Brassica napus	core promoter element around -30 of transcription start	Promoter related element
BnTCP10	TATA-box	TATA	1055	4	-	Arabidopsis thaliana	core promoter element around -30 of transcription start	Promoter related element
BnTCP10	TATA-box	TATAA	1392	5	-	Arabidopsis thaliana	core promoter element around -30 of transcription start	Promoter related element
BnTCP10	TATA-box	TATA	1393	4	-	Arabidopsis thaliana	core promoter element around -30 of transcription start	Promoter related element
BnTCP10	TATA-box	TATA	1585	4	-	Arabidopsis thaliana	core promoter element around -30 of transcription start	Promoter related element
BnTCP10	TATA-box	ATTATA	1633	6	+	Brassica napus	core promoter element around -30 of transcription start	Promoter related element
BnTCP10	TATA-box	TATAA	1634	5	-	Arabidopsis thaliana	core promoter element around -30 of transcription start	Promoter related element
BnTCP10	TATA-box	TATA	1635	4	-	Arabidopsis thaliana	core promoter element around -30 of transcription start	Promoter related element
BnTCP10	TATA-box	ATATAA	1711	6	+	Brassica oleracea	core promoter element around -30 of transcription start	Promoter related element
BnTCP10	TATA-box	TATA	1712	4	-	Arabidopsis thaliana	core promoter element around -30 of transcription start	Promoter related element
BnTCP10	TATA-box	TATAAAA	1777	7	-	Pisum sativum	core promoter element around -30 of transcription start	Promoter related element
BnTCP10	TATA-box	TATAAA	1778	6	-	Helianthus annuus	core promoter element around -30 of transcription start	Promoter related element
BnTCP10	TATA-box	TATAA	1779	5	-	Arabidopsis thaliana	core promoter element around -30 of transcription start	Promoter related element
BnTCP10	TATA-box	TATA	1780	4	-	Arabidopsis thaliana	core promoter element around -30 of transcription start	Promoter related element
BnTCP10	MYB recognition site	CCGTTG	204	6	+	Arabidopsis thaliana		Site-binding related elements
BnTCP10	MYB recognition site	CCGTTG	290	6	+	Arabidopsis thaliana		Site-binding related elements
BnTCP10	MYB recognition site	CCGTTG	755	6	-	Arabidopsis thaliana		Site-binding related elements
BnTCP10	MYC	CATTTG	243	6	+	Arabidopsis thaliana		Other elements
BnTCP10	MYC	CATGTG	1862	6	-	Arabidopsis thaliana		Other elements
BnTCP10	MYC	CATGTG	1864	6	+	Arabidopsis thaliana		Other elements
BnTCP10	Myb-binding site	CAACAG	59	6	+	Nicotiana tabacum		Site-binding related elements
BnTCP10	Myb-binding site	CAACAG	377	6	+	Nicotiana tabacum		Site-binding related elements
BnTCP10	Myb-binding site	CAACAG	845	6	+	Nicotiana tabacum		Site-binding related elements
BnTCP10	Box 4	ATTAAT	996	6	+	Petroselinum crispum	part of a conserved DNA module involved in light responsiveness	Light responsive elements
BnTCP10	Box 4	ATTAAT	1085	6	-	Petroselinum crispum	part of a conserved DNA module involved in light responsiveness	Light responsive elements
BnTCP10	Box 4	ATTAAT	1303	6	-	Petroselinum crispum	part of a conserved DNA module involved in light responsiveness	Light responsive elements
BnTCP10	Unnamed__1	CGTGG	327	5	-	Zea mays	60K protein binding site	Other elements
BnTCP10	I-box	AAGATAAGGCT	495	10	-	Gossypium hirsutum	part of a light responsive element	Light responsive elements
BnTCP10	AT-rich element	ATAGAAATCAA	747	10	+	Glycine max	binding site of AT-rich DNA binding protein (ATBP-1)	Site-binding related elements
BnTCP10	TATA	TATAAAAT	1712	8	+	Arabidopsis thaliana		Other elements
BnTCP10	TATA	TATAAAAT	1776	8	-	Arabidopsis thaliana		Other elements
BnTCP10	TATC-box	TATCCCA	349	7	-	Oryza sativa	cis-acting element involved in gibberellin-responsiveness	Hormone responsive elements
BnTCP10	as-1	TGACG	941	5	+	Arabidopsis thaliana		Site-binding related elements
BnTCP10	GCN4_motif	TGAGTCA	1948	7	+	Oryza sativa	cis-regulatory element involved in endosperm expression	development related elements
BnTCP10	TCT-motif	TCTTAC	1341	6	-	Arabidopsis thaliana	part of a light responsive element	Light responsive elements
BnTCP10	CCAAT-box	CAACGG	204	6	-	Hordeum vulgare	MYBHv1 binding site	Site-binding related elements
BnTCP10	CCAAT-box	CAACGG	290	6	-	Hordeum vulgare	MYBHv1 binding site	Site-binding related elements
BnTCP10	CCAAT-box	CAACGG	755	6	+	Hordeum vulgare	MYBHv1 binding site	Site-binding related elements
BnTCP10	Myb	CAACTG	62	6	-	Arabidopsis thaliana		Other elements
BnTCP11	MYC	CAATTG	147	6	+	Arabidopsis thaliana		Other elements
BnTCP11	MYC	CATGTG	388	6	-	Arabidopsis thaliana		Other elements
BnTCP11	MYC	CATTTG	672	6	+	Arabidopsis thaliana		Other elements
BnTCP11	MYC	CATTTG	1168	6	+	Arabidopsis thaliana		Other elements
BnTCP11	MYC	CATTTG	1566	6	+	Arabidopsis thaliana		Other elements
BnTCP11	MYC	CATGTG	1724	6	+	Arabidopsis thaliana		Other elements
BnTCP11	MYC	CATGTG	1810	6	+	Arabidopsis thaliana		Other elements
BnTCP11	MYC	CATTTG	1831	6	+	Arabidopsis thaliana		Other elements
BnTCP11	Box 4	ATTAAT	114	6	+	Petroselinum crispum	part of a conserved DNA module involved in light responsiveness	Light responsive elements
BnTCP11	Box 4	ATTAAT	346	6	+	Petroselinum crispum	part of a conserved DNA module involved in light responsiveness	Light responsive elements
BnTCP11	Box 4	ATTAAT	1266	6	-	Petroselinum crispum	part of a conserved DNA module involved in light responsiveness	Light responsive elements
BnTCP11	Box 4	ATTAAT	1991	6	-	Petroselinum crispum	part of a conserved DNA module involved in light responsiveness	Light responsive elements
BnTCP11	Unnamed__1	CGTGG	1337	5	-	Zea mays	60K protein binding site	Other elements
BnTCP11	box S	AGCCACC	69	7	+	Arabidopsis thaliana	Fungal inducer response	Environmental stress-related element
BnTCP11	RY-element	CATGCATG	246	8	+	Helianthus annuus	cis-acting regulatory element involved in seed-specific regulation	development related elements
BnTCP11	TATA	TATAAAAT	1397	8	+	Arabidopsis thaliana		Other elements
BnTCP11	Gap-box	CAAATGAA(A/G)A	668	9.5	-	Arabidopsis thaliana	part of a light responsive element	Light responsive elements
BnTCP11	TCA-element	CCATCTTTTT	74	9	+	Nicotiana tabacum	cis-acting element involved in salicylic acid responsiveness	Hormone responsive elements
BnTCP11	Myb	TAACTG	274	6	+	Arabidopsis thaliana		Other elements
BnTCP11	Myb	CAACTG	958	6	-	Arabidopsis thaliana		Other elements
BnTCP11	AT~TATA-box	TATATA	176	6	+	Arabidopsis thaliana	Site-binding related elements	Promoter related element
BnTCP11	AT~TATA-box	TATATA	636	6	+	Arabidopsis thaliana	Site-binding related elements	Promoter related element
BnTCP11	AT~TATA-box	TATATA	648	6	+	Arabidopsis thaliana	Site-binding related elements	Promoter related element
BnTCP11	AT~TATA-box	TATATA	650	6	+	Arabidopsis thaliana	Site-binding related elements	Promoter related element
BnTCP11	AT~TATA-box	TATATA	652	6	+	Arabidopsis thaliana	Site-binding related elements	Promoter related element
BnTCP11	AT~TATA-box	TATATA	1274	6	-	Arabidopsis thaliana	Site-binding related elements	Promoter related element
BnTCP11	AT~TATA-box	TATATA	1395	6	-	Arabidopsis thaliana	Site-binding related elements	Promoter related element
BnTCP11	TCT-motif	TCTTAC	160	6	+	Arabidopsis thaliana	part of a light responsive element	Light responsive elements
BnTCP11	TCT-motif	TCTTAC	200	6	-	Arabidopsis thaliana	part of a light responsive element	Light responsive elements
BnTCP11	TCT-motif	TCTTAC	1307	6	-	Arabidopsis thaliana	part of a light responsive element	Light responsive elements
BnTCP11	TCT-motif	TCTTAC	1717	6	-	Arabidopsis thaliana	part of a light responsive element	Light responsive elements
BnTCP11	GT1-motif	GGTTAAT	44	7	+	Avena sativa	light responsive element	Light responsive elements
BnTCP11	GT1-motif	GGTTAA	373	6	+	Arabidopsis thaliana	light responsive element	Light responsive elements
BnTCP11	GT1-motif	GGTTAA	1182	6	-	Arabidopsis thaliana	light responsive element	Light responsive elements
BnTCP11	GT1-motif	GGTTAA	1220	6	-	Arabidopsis thaliana	light responsive element	Light responsive elements
BnTCP11	AAGAA-motif	GAAAGAA	727	7	+	Avena sativa	Relevant elements of Abscisic acid	Hormone responsive elements
BnTCP11	AAGAA-motif	GAAAGAA	1643	7	-	Avena sativa	Relevant elements of Abscisic acid	Hormone responsive elements
BnTCP11	AAGAA-motif	GAAAGAA	1839	7	+	Avena sativa	Relevant elements of Abscisic acid	Hormone responsive elements
BnTCP11	AAGAA-motif	gGTAAAGAAA	1854	9	-	Avena sativa	Relevant elements of Abscisic acid	Hormone responsive elements
BnTCP11	W box	TTGACC	690	6	-	Arabidopsis thaliana		Environmental stress-related element
BnTCP11	DRE core	GCCGAC	1093	6	+	Arabidopsis thaliana	Dehydration Response Element (DRE)	Environmental stress-related element
BnTCP11	MBS	CAACTG	958	6	-	Arabidopsis thaliana	MYB binding site involved in drought-inducibility	Environmental stress-related element
BnTCP11	MYB	TAACCA	372	6	-	Arabidopsis thaliana		Other elements
BnTCP11	MYB	CAACCA	681	6	+	Arabidopsis thaliana		Other elements
BnTCP11	MYB	TAACCA	1221	6	+	Arabidopsis thaliana		Other elements
BnTCP11	MYB	TAACCA	1343	6	-	Arabidopsis thaliana		Other elements
BnTCP11		motif_sequence	139	4	+	organism	short_function
BnTCP11		motif_sequence	239	4	-	organism	short_function
BnTCP11		motif_sequence	387	4	-	organism	short_function
BnTCP11		motif_sequence	431	4	-	organism	short_function
BnTCP11		motif_sequence	507	4	+	organism	short_function
BnTCP11		motif_sequence	528	4	+	organism	short_function
BnTCP11		motif_sequence	778	4	-	organism	short_function
BnTCP11		motif_sequence	1437	4	-	organism	short_function
BnTCP11		motif_sequence	1626	4	+	organism	short_function
BnTCP11		motif_sequence	1640	4	+	organism	short_function
BnTCP11		motif_sequence	1676	4	+	organism	short_function
BnTCP11		motif_sequence	1721	4	-	organism	short_function
BnTCP11		motif_sequence	1757	4	+	organism	short_function
BnTCP11		motif_sequence	1939	4	+	organism	short_function
BnTCP11		motif_sequence	1959	4	+	organism	short_function
BnTCP11	STRE	AGGGG	267	5	+	Arabidopsis thaliana	Stress response element	Environmental stress-related element
BnTCP11	ERE	ATTTTAAA	627	8	+	Nicotiana glutinos	estrogen response element	Hormone responsive elements
BnTCP11	ERE	ATTTTAAA	1072	8	-	Nicotiana glutinos	estrogen response element	Hormone responsive elements
BnTCP11	AuxRR-core	GGTCCAT	854	7	+	Nicotiana tabacum	cis-acting regulatory element involved in auxin responsiveness	Hormone responsive elements
BnTCP11	CAAT-box	CAAAT	11	5	+	Pisum sativum	common cis-acting element in promoter and enhancer regions	Site-binding related elements
BnTCP11	CAAT-box	CCAAT	28	5	-	Arabidopsis thaliana	common cis-acting element in promoter and enhancer regions	Site-binding related elements
BnTCP11	CAAT-box	CAAT	36	4	+	Nicotiana glutinosa	common cis-acting element in promoter and enhancer regions	Site-binding related elements
BnTCP11	CAAT-box	CAAT	112	4	+	Nicotiana glutinosa	common cis-acting element in promoter and enhancer regions	Site-binding related elements
BnTCP11	CAAT-box	CAAT	147	4	+	Nicotiana glutinosa	common cis-acting element in promoter and enhancer regions	Site-binding related elements
BnTCP11	CAAT-box	CAAT	149	4	-	Nicotiana glutinosa	common cis-acting element in promoter and enhancer regions	Site-binding related elements
BnTCP11	CAAT-box	CAAT	165	4	+	Nicotiana glutinosa	common cis-acting element in promoter and enhancer regions	Site-binding related elements
BnTCP11	CAAT-box	CAAT	184	4	+	Nicotiana glutinosa	common cis-acting element in promoter and enhancer regions	Site-binding related elements
BnTCP11	CAAT-box	CAAAT	186	5	-	Pisum sativum	common cis-acting element in promoter and enhancer regions	Site-binding related elements
BnTCP11	CAAT-box	CAAAT	402	5	-	Pisum sativum	common cis-acting element in promoter and enhancer regions	Site-binding related elements
BnTCP11	CAAT-box	CAAAT	454	5	+	Pisum sativum	common cis-acting element in promoter and enhancer regions	Site-binding related elements
BnTCP11	CAAT-box	CAAAT	562	5	+	Pisum sativum	common cis-acting element in promoter and enhancer regions	Site-binding related elements
BnTCP11	CAAT-box	CAAT	574	4	+	Nicotiana glutinosa	common cis-acting element in promoter and enhancer regions	Site-binding related elements
BnTCP11	CAAT-box	CAAT	611	4	-	Nicotiana glutinosa	common cis-acting element in promoter and enhancer regions	Site-binding related elements
BnTCP11	CAAT-box	CAAT	618	4	+	Nicotiana glutinosa	common cis-acting element in promoter and enhancer regions	Site-binding related elements
BnTCP11	CAAT-box	CAAT	645	4	+	Nicotiana glutinosa	common cis-acting element in promoter and enhancer regions	Site-binding related elements
BnTCP11	CAAT-box	CAAAT	661	5	+	Pisum sativum	common cis-acting element in promoter and enhancer regions	Site-binding related elements
BnTCP11	CAAT-box	CAAAT	673	5	-	Pisum sativum	common cis-acting element in promoter and enhancer regions	Site-binding related elements
BnTCP11	CAAT-box	CCAAT	686	5	-	Arabidopsis thaliana	common cis-acting element in promoter and enhancer regions	Site-binding related elements
BnTCP11	CAAT-box	CAAT	693	4	+	Nicotiana glutinosa	common cis-acting element in promoter and enhancer regions	Site-binding related elements
BnTCP11	CAAT-box	CAAT	744	4	-	Nicotiana glutinosa	common cis-acting element in promoter and enhancer regions	Site-binding related elements
BnTCP11	CAAT-box	CAAAT	796	5	+	Pisum sativum	common cis-acting element in promoter and enhancer regions	Site-binding related elements
BnTCP11	CAAT-box	CAAAT	905	5	+	Pisum sativum	common cis-acting element in promoter and enhancer regions	Site-binding related elements
BnTCP11	CAAT-box	CAAT	915	4	+	Nicotiana glutinosa	common cis-acting element in promoter and enhancer regions	Site-binding related elements
BnTCP11	CAAT-box	CAAAT	917	5	-	Pisum sativum	common cis-acting element in promoter and enhancer regions	Site-binding related elements
BnTCP11	CAAT-box	CAAT	1002	4	+	Nicotiana glutinosa	common cis-acting element in promoter and enhancer regions	Site-binding related elements
BnTCP11	CAAT-box	CAAT	1114	4	-	Nicotiana glutinosa	common cis-acting element in promoter and enhancer regions	Site-binding related elements
BnTCP11	CAAT-box	CAAAT	1169	5	-	Pisum sativum	common cis-acting element in promoter and enhancer regions	Site-binding related elements
BnTCP11	CAAT-box	CAAT	1174	4	+	Nicotiana glutinosa	common cis-acting element in promoter and enhancer regions	Site-binding related elements
BnTCP11	CAAT-box	CAAT	1236	4	-	Nicotiana glutinosa	common cis-acting element in promoter and enhancer regions	Site-binding related elements
BnTCP11	CAAT-box	CCAAT	1250	5	+	Arabidopsis thaliana	common cis-acting element in promoter and enhancer regions	Site-binding related elements
BnTCP11	CAAT-box	CAAT	1251	4	+	Nicotiana glutinosa	common cis-acting element in promoter and enhancer regions	Site-binding related elements
BnTCP11	CAAT-box	CAAT	1323	4	+	Nicotiana glutinosa	common cis-acting element in promoter and enhancer regions	Site-binding related elements
BnTCP11	CAAT-box	CAAAT	1357	5	+	Pisum sativum	common cis-acting element in promoter and enhancer regions	Site-binding related elements
BnTCP11	CAAT-box	CAAT	1457	4	+	Nicotiana glutinosa	common cis-acting element in promoter and enhancer regions	Site-binding related elements
BnTCP11	CAAT-box	CAAAT	1469	5	+	Pisum sativum	common cis-acting element in promoter and enhancer regions	Site-binding related elements
BnTCP11	CAAT-box	CAAT	1472	4	-	Nicotiana glutinosa	common cis-acting element in promoter and enhancer regions	Site-binding related elements
BnTCP11	CAAT-box	CCAAT	1531	5	-	Arabidopsis thaliana	common cis-acting element in promoter and enhancer regions	Site-binding related elements
BnTCP11	CAAT-box	CAAAT	1567	5	-	Pisum sativum	common cis-acting element in promoter and enhancer regions	Site-binding related elements
BnTCP11	CAAT-box	CAAT	1586	4	+	Nicotiana glutinosa	common cis-acting element in promoter and enhancer regions	Site-binding related elements
BnTCP11	CAAT-box	CAAT	1737	4	-	Nicotiana glutinosa	common cis-acting element in promoter and enhancer regions	Site-binding related elements
BnTCP11	CAAT-box	CAAAT	1750	5	+	Pisum sativum	common cis-acting element in promoter and enhancer regions	Site-binding related elements
BnTCP11	CAAT-box	CAAT	1784	4	+	Nicotiana glutinosa	common cis-acting element in promoter and enhancer regions	Site-binding related elements
BnTCP11	CAAT-box	CAAAT	1796	5	-	Pisum sativum	common cis-acting element in promoter and enhancer regions	Site-binding related elements
BnTCP11	CAAT-box	CAAAT	1832	5	-	Pisum sativum	common cis-acting element in promoter and enhancer regions	Site-binding related elements
BnTCP11	CAAT-box	CAAT	1865	4	+	Nicotiana glutinosa	common cis-acting element in promoter and enhancer regions	Site-binding related elements
BnTCP11	CAAT-box	CAAT	1982	4	-	Nicotiana glutinosa	common cis-acting element in promoter and enhancer regions	Site-binding related elements
BnTCP11	ARE	AAACCA	1177	6	-	Zea mays	cis-acting regulatory element essential for the anaerobic induction	Environmental stress-related element
BnTCP11	ARE	AAACCA	1972	6	+	Zea mays	cis-acting regulatory element essential for the anaerobic induction	Environmental stress-related element
BnTCP11	TC-rich repeats	GTTTTCTTAC	156	9	+	Nicotiana tabacum	cis-acting element involved in defense and stress responsiveness	Environmental stress-related element
BnTCP11	TC-rich repeats	ATTCTCTAAC	859	9	+	Nicotiana tabacum	cis-acting element involved in defense and stress responsiveness	Environmental stress-related element
BnTCP11	TC-rich repeats	GTTTTCTTAC	1307	9	-	Nicotiana tabacum	cis-acting element involved in defense and stress responsiveness	Environmental stress-related element
BnTCP11	TATA-box	TATA	39	4	+	Arabidopsis thaliana	core promoter element around -30 of transcription start	Promoter related element
BnTCP11	TATA-box	ATATAT	175	6	+	Brassica napus	core promoter element around -30 of transcription start	Promoter related element
BnTCP11	TATA-box	TATATA	176	6	+	Arabidopsis thaliana	core promoter element around -30 of transcription start	Promoter related element
BnTCP11	TATA-box	ATATAT	177	6	+	Brassica napus	core promoter element around -30 of transcription start	Promoter related element
BnTCP11	TATA-box	TATA	178	4	+	Arabidopsis thaliana	core promoter element around -30 of transcription start	Promoter related element
BnTCP11	TATA-box	TATA	293	4	+	Arabidopsis thaliana	core promoter element around -30 of transcription start	Promoter related element
BnTCP11	TATA-box	TATA	329	4	+	Arabidopsis thaliana	core promoter element around -30 of transcription start	Promoter related element
BnTCP11	TATA-box	ATTATA	350	6	+	Brassica napus	core promoter element around -30 of transcription start	Promoter related element
BnTCP11	TATA-box	TATAA	351	5	-	Arabidopsis thaliana	core promoter element around -30 of transcription start	Promoter related element
BnTCP11	TATA-box	TATA	352	4	+	Arabidopsis thaliana	core promoter element around -30 of transcription start	Promoter related element
BnTCP11	TATA-box	TATA	458	4	+	Arabidopsis thaliana	core promoter element around -30 of transcription start	Promoter related element
BnTCP11	TATA-box	TATACA	472	6	-	Helianthus annuus	core promoter element around -30 of transcription start	Promoter related element
BnTCP11	TATA-box	TATA	474	4	+	Arabidopsis thaliana	core promoter element around -30 of transcription start	Promoter related element
BnTCP11	TATA-box	TATAAATA	480	8	-	Daucus carota	core promoter element around -30 of transcription start	Promoter related element
BnTCP11	TATA-box	TATAAAT	481	7	-	Brassica juncea	core promoter element around -30 of transcription start	Promoter related element
BnTCP11	TATA-box	TATAAA	482	6	-	Helianthus annuus	core promoter element around -30 of transcription start	Promoter related element
BnTCP11	TATA-box	TATAA	483	5	-	Arabidopsis thaliana	core promoter element around -30 of transcription start	Promoter related element
BnTCP11	TATA-box	TATA	484	4	+	Arabidopsis thaliana	core promoter element around -30 of transcription start	Promoter related element
BnTCP11	TATA-box	TACAAAA	496	7	+	Oryza sativa	core promoter element around -30 of transcription start	Promoter related element
BnTCP11	TATA-box	TATA	521	4	+	Arabidopsis thaliana	core promoter element around -30 of transcription start	Promoter related element
BnTCP11	TATA-box	TATA	600	4	+	Arabidopsis thaliana	core promoter element around -30 of transcription start	Promoter related element
BnTCP11	TATA-box	TACAAAA	602	7	+	Oryza sativa	core promoter element around -30 of transcription start	Promoter related element
BnTCP11	TATA-box	TATATA	636	6	+	Arabidopsis thaliana	core promoter element around -30 of transcription start	Promoter related element
BnTCP11	TATA-box	ATATAT	637	6	+	Brassica napus	core promoter element around -30 of transcription start	Promoter related element
BnTCP11	TATA-box	TATA	638	4	+	Arabidopsis thaliana	core promoter element around -30 of transcription start	Promoter related element
BnTCP11	TATA-box	ATATAT	647	6	+	Brassica napus	core promoter element around -30 of transcription start	Promoter related element
BnTCP11	TATA-box	TATATA	648	6	+	Arabidopsis thaliana	core promoter element around -30 of transcription start	Promoter related element
BnTCP11	TATA-box	ATATAT	649	6	+	Brassica napus	core promoter element around -30 of transcription start	Promoter related element
BnTCP11	TATA-box	TATATA	650	6	+	Arabidopsis thaliana	core promoter element around -30 of transcription start	Promoter related element
BnTCP11	TATA-box	ATATAT	651	6	+	Brassica napus	core promoter element around -30 of transcription start	Promoter related element
BnTCP11	TATA-box	TATATA	652	6	+	Arabidopsis thaliana	core promoter element around -30 of transcription start	Promoter related element
BnTCP11	TATA-box	ATATAA	653	6	+	Brassica oleracea	core promoter element around -30 of transcription start	Promoter related element
BnTCP11	TATA-box	TATA	654	4	+	Arabidopsis thaliana	core promoter element around -30 of transcription start	Promoter related element
BnTCP11	TATA-box	ATTATA	695	6	+	Brassica napus	core promoter element around -30 of transcription start	Promoter related element
BnTCP11	TATA-box	TATAA	696	5	-	Arabidopsis thaliana	core promoter element around -30 of transcription start	Promoter related element
BnTCP11	TATA-box	TATA	697	4	+	Arabidopsis thaliana	core promoter element around -30 of transcription start	Promoter related element
BnTCP11	TATA-box	TATACA	709	6	-	Helianthus annuus	core promoter element around -30 of transcription start	Promoter related element
BnTCP11	TATA-box	TATA	711	4	+	Arabidopsis thaliana	core promoter element around -30 of transcription start	Promoter related element
BnTCP11	TATA-box	ATATAA	991	6	+	Brassica oleracea	core promoter element around -30 of transcription start	Promoter related element
BnTCP11	TATA-box	TATA	992	4	+	Arabidopsis thaliana	core promoter element around -30 of transcription start	Promoter related element
BnTCP11	TATA-box	TATAAAT	1004	7	-	Brassica juncea	core promoter element around -30 of transcription start	Promoter related element
BnTCP11	TATA-box	TATAAA	1005	6	-	Helianthus annuus	core promoter element around -30 of transcription start	Promoter related element
BnTCP11	TATA-box	TATAA	1006	5	-	Arabidopsis thaliana	core promoter element around -30 of transcription start	Promoter related element
BnTCP11	TATA-box	TATA	1007	4	-	Arabidopsis thaliana	core promoter element around -30 of transcription start	Promoter related element
BnTCP11	TATA-box	ATATAT	1226	6	-	Brassica napus	core promoter element around -30 of transcription start	Promoter related element
BnTCP11	TATA-box	TATA	1227	4	-	Arabidopsis thaliana	core promoter element around -30 of transcription start	Promoter related element
BnTCP11	TATA-box	ATTATA	1272	6	+	Brassica napus	core promoter element around -30 of transcription start	Promoter related element
BnTCP11	TATA-box	TATATAA	1273	7	-	Arabidopsis thaliana	core promoter element around -30 of transcription start	Promoter related element
BnTCP11	TATA-box	TATATA	1274	6	-	Arabidopsis thaliana	core promoter element around -30 of transcription start	Promoter related element
BnTCP11	TATA-box	ATATAA	1275	6	+	Brassica oleracea	core promoter element around -30 of transcription start	Promoter related element
BnTCP11	TATA-box	TATA	1276	4	-	Arabidopsis thaliana	core promoter element around -30 of transcription start	Promoter related element
BnTCP11	TATA-box	ATTATA	1369	6	+	Brassica napus	core promoter element around -30 of transcription start	Promoter related element
BnTCP11	TATA-box	TATAA	1370	5	-	Arabidopsis thaliana	core promoter element around -30 of transcription start	Promoter related element
BnTCP11	TATA-box	TATA	1371	4	-	Arabidopsis thaliana	core promoter element around -30 of transcription start	Promoter related element
BnTCP11	TATA-box	ccTATAAAaa	1393	9	+	Arabidopsis thaliana	core promoter element around -30 of transcription start	Promoter related element
BnTCP11	TATA-box	TATATA	1395	6	-	Arabidopsis thaliana	core promoter element around -30 of transcription start	Promoter related element
BnTCP11	TATA-box	ATATAA	1396	6	+	Brassica oleracea	core promoter element around -30 of transcription start	Promoter related element
BnTCP11	TATA-box	TATA	1397	4	-	Arabidopsis thaliana	core promoter element around -30 of transcription start	Promoter related element
BnTCP11	TATA-box	TATACA	1493	6	-	Helianthus annuus	core promoter element around -30 of transcription start	Promoter related element
BnTCP11	TATA-box	TATA	1495	4	-	Arabidopsis thaliana	core promoter element around -30 of transcription start	Promoter related element
BnTCP11	TATA-box	ATATAA	1537	6	+	Brassica oleracea	core promoter element around -30 of transcription start	Promoter related element
BnTCP11	TATA-box	TATA	1538	4	-	Arabidopsis thaliana	core promoter element around -30 of transcription start	Promoter related element
BnTCP11	TATA-box	ATATAT	1553	6	-	Brassica napus	core promoter element around -30 of transcription start	Promoter related element
BnTCP11	TATA-box	TATA	1554	4	-	Arabidopsis thaliana	core promoter element around -30 of transcription start	Promoter related element
BnTCP11	TATA-box	ATTATA	1591	6	+	Brassica napus	core promoter element around -30 of transcription start	Promoter related element
BnTCP11	TATA-box	TATAA	1592	5	-	Arabidopsis thaliana	core promoter element around -30 of transcription start	Promoter related element
BnTCP11	TATA-box	TATA	1593	4	-	Arabidopsis thaliana	core promoter element around -30 of transcription start	Promoter related element
BnTCP11	TATA-box	ATATAA	1597	6	+	Brassica oleracea	core promoter element around -30 of transcription start	Promoter related element
BnTCP11	TATA-box	TATA	1598	4	-	Arabidopsis thaliana	core promoter element around -30 of transcription start	Promoter related element
BnTCP11	TATA-box	TATA	1889	4	-	Arabidopsis thaliana	core promoter element around -30 of transcription start	Promoter related element
BnTCP11	TATA-box	ATATAT	1918	6	-	Brassica napus	core promoter element around -30 of transcription start	Promoter related element
BnTCP11	TATA-box	TATA	1919	4	-	Arabidopsis thaliana	core promoter element around -30 of transcription start	Promoter related element
BnTCP11	Box III	atCATTTTCACt	76	11	+	Pisum sativum	protein binding site	Site-binding related elements
BnTCP11	Unnamed__4	CTCC	132	4	+	Petroselinum hortense		Other elements
BnTCP11	Unnamed__4	CTCC	141	4	+	Petroselinum hortense		Other elements
BnTCP11	Unnamed__4	CTCC	393	4	-	Petroselinum hortense		Other elements
BnTCP11	Unnamed__4	CTCC	558	4	-	Petroselinum hortense		Other elements
BnTCP11	Unnamed__4	CTCC	1823	4	+	Petroselinum hortense		Other elements
BnTCP11	Myc	TCTCTTA	1197	7	+	Arabidopsis thaliana		Other elements
BnTCP11	G-box	CACGAC	1285	6	+	Zea mays	cis-acting regulatory element involved in light responsiveness	Light responsive elements
BnTCP11	MYB-like sequence	TAACCA	372	6	-	Arabidopsis thaliana		Other elements
BnTCP11	MYB-like sequence	TAACCA	1221	6	+	Arabidopsis thaliana		Other elements
BnTCP11	MYB-like sequence	TAACCA	1343	6	-	Arabidopsis thaliana		Other elements
BnTCP12	MYC	CATTTG	196	6	-	Arabidopsis thaliana		Other elements
BnTCP12	MYC	CATTTG	620	6	+	Arabidopsis thaliana		Other elements
BnTCP12	MYC	CATGTG	890	6	+	Arabidopsis thaliana		Other elements
BnTCP12	MYC	CAATTG	1903	6	-	Arabidopsis thaliana		Other elements
BnTCP12	MYC	CATGTG	1924	6	+	Arabidopsis thaliana		Other elements
BnTCP12	MYC	CATTTG	1956	6	-	Arabidopsis thaliana		Other elements
BnTCP12	ABRE3a	TACGTG	1301	6	+	Zea mays	Relevant elements of Abscisic acid	Hormone responsive elements
BnTCP12	ABRE3a	TACGTG	1581	6	+	Zea mays	Relevant elements of Abscisic acid	Hormone responsive elements
BnTCP12	Unnamed__6	taTAAATATct	720	10	+	Zea mays		Other elements
BnTCP12	Unnamed__1	CGTGG	420	5	-	Zea mays	60K protein binding site	Other elements
BnTCP12	Unnamed__1	CGTGG	1071	5	+	Zea mays	60K protein binding site	Other elements
BnTCP12	Box 4	ATTAAT	449	6	+	Petroselinum crispum	part of a conserved DNA module involved in light responsiveness	Light responsive elements
BnTCP12	Box 4	ATTAAT	1259	6	-	Petroselinum crispum	part of a conserved DNA module involved in light responsiveness	Light responsive elements
BnTCP12	TATA	TATAAAAT	562	8	-	Arabidopsis thaliana		Other elements
BnTCP12	3-AF1 binding site	TAAGAGAGGAA	1534	10	-	Solanum tuberosum	light responsive element	Light responsive elements
BnTCP12	TATC-box	TATCCCA	1781	7	-	Oryza sativa	cis-acting element involved in gibberellin-responsiveness	Hormone responsive elements
BnTCP12	as-1	TGACG	1546	5	-	Arabidopsis thaliana		Site-binding related elements
BnTCP12	TCA-element	CCATCTTTTT	955	9	+	Nicotiana tabacum	cis-acting element involved in salicylic acid responsiveness	Hormone responsive elements
BnTCP12	ATCT-motif	AATCTAATCC	1360	9	+	Pisum sativum	part of a conserved DNA module involved in light responsiveness	Light responsive elements
BnTCP12	Gap-box	CAAATGAA(A/G)A	616	9.5	-	Arabidopsis thaliana	part of a light responsive element	Light responsive elements
BnTCP12	TCT-motif	TCTTAC	679	6	-	Arabidopsis thaliana	part of a light responsive element	Light responsive elements
BnTCP12	AT~TATA-box	TATATA	320	6	+	Arabidopsis thaliana	Site-binding related elements	Promoter related element
BnTCP12	AT~TATA-box	TATATA	460	6	+	Arabidopsis thaliana	Site-binding related elements	Promoter related element
BnTCP12	AT~TATA-box	TATATA	553	6	+	Arabidopsis thaliana	Site-binding related elements	Promoter related element
BnTCP12	AT~TATA-box	TATATA	555	6	+	Arabidopsis thaliana	Site-binding related elements	Promoter related element
BnTCP12	AT~TATA-box	TATATA	557	6	+	Arabidopsis thaliana	Site-binding related elements	Promoter related element
BnTCP12	AT~TATA-box	TATATA	1514	6	-	Arabidopsis thaliana	Site-binding related elements	Promoter related element
BnTCP12	AT~TATA-box	TATATA	1516	6	-	Arabidopsis thaliana	Site-binding related elements	Promoter related element
BnTCP12	AT~TATA-box	TATATA	1762	6	-	Arabidopsis thaliana	Site-binding related elements	Promoter related element
BnTCP12	AT~TATA-box	TATATA	1806	6	-	Arabidopsis thaliana	Site-binding related elements	Promoter related element
BnTCP12	Myb	CAACTG	51	6	-	Arabidopsis thaliana		Other elements
BnTCP12	GT1-motif	GGTTAAT	1354	7	-	Avena sativa	light responsive element	Light responsive elements
BnTCP12	GT1-motif	GGTTAA	1355	6	-	Arabidopsis thaliana	light responsive element	Light responsive elements
BnTCP12	AAGAA-motif	gGTAAAGAAA	855	9	-	Avena sativa	Relevant elements of Abscisic acid	Hormone responsive elements
BnTCP12	LTR	CCGAAA	138	6	+	Hordeum vulgare	cis-acting element involved in low-temperature responsiveness	Environmental stress-related element
BnTCP12	LTR	CCGAAA	157	6	+	Hordeum vulgare	cis-acting element involved in low-temperature responsiveness	Environmental stress-related element
BnTCP12	ABRE	AACCCGG	384	7	-	Arabidopsis thaliana	cis-acting element involved in the abscisic acid responsiveness	Hormone responsive elements
BnTCP12	ABRE	AACCCGG	1094	7	-	Arabidopsis thaliana	cis-acting element involved in the abscisic acid responsiveness	Hormone responsive elements
BnTCP12	ABRE	GACACGTACGT	1295	10	+	Oryza sativa	cis-acting element involved in the abscisic acid responsiveness	Hormone responsive elements
BnTCP12	ABRE	CGTACGTGCA	1299	9	+	Hordeum vulgare	cis-acting element involved in the abscisic acid responsiveness	Hormone responsive elements
BnTCP12	ABRE	ACGTG	1302	5	+	Arabidopsis thaliana	cis-acting element involved in the abscisic acid responsiveness	Hormone responsive elements
BnTCP12	ABRE	ACGTG	1582	5	+	Arabidopsis thaliana	cis-acting element involved in the abscisic acid responsiveness	Hormone responsive elements
BnTCP12	MBS	CAACTG	51	6	-	Arabidopsis thaliana	MYB binding site involved in drought-inducibility	Environmental stress-related element
BnTCP12	MYB	TAACCA	128	6	+	Arabidopsis thaliana		Other elements
BnTCP12	MYB	CAACCA	1061	6	-	Arabidopsis thaliana		Other elements
BnTCP12	MYB	TAACCA	1356	6	+	Arabidopsis thaliana		Other elements
BnTCP12	WRE3	CCACCT	1386	6	-	Pisum sativum		Other elements
BnTCP12	ERE	ATTTTAAA	658	8	-	Nicotiana glutinos	estrogen response element	Hormone responsive elements
BnTCP12	ERE	ATTTCATA	1265	8	+	Nicotiana glutinos	estrogen response element	Hormone responsive elements
BnTCP12		motif_sequence	315	4	-	organism	short_function
BnTCP12		motif_sequence	858	4	+	organism	short_function
BnTCP12		motif_sequence	1554	4	+	organism	short_function
BnTCP12		motif_sequence	1828	4	+	organism	short_function
BnTCP12	ABRE4	CACGTA	1301	6	-	Zea mays	Relevant elements of Abscisic acid	Hormone responsive elements
BnTCP12	ABRE4	CACGTA	1581	6	-	Zea mays	Relevant elements of Abscisic acid	Hormone responsive elements
BnTCP12	CGTCA-motif	CGTCA	1546	5	+	Hordeum vulgare	cis-acting regulatory element involved in the MeJA-responsiveness	Hormone responsive elements
BnTCP12	O2-site	GTTGACGTGA	835	9	-	Zea mays	cis-acting regulatory element involved in zein metabolism regulation	development related elements
BnTCP12	TC-rich repeats	ATTCTCTAAC	666	9	+	Nicotiana tabacum	cis-acting element involved in defense and stress responsiveness	Environmental stress-related element
BnTCP12	CAAT-box	CAAT	21	4	+	Nicotiana glutinosa	common cis-acting element in promoter and enhancer regions	Site-binding related elements
BnTCP12	CAAT-box	CCAAT	28	5	-	Arabidopsis thaliana	common cis-acting element in promoter and enhancer regions	Site-binding related elements
BnTCP12	CAAT-box	CAAT	38	4	+	Nicotiana glutinosa	common cis-acting element in promoter and enhancer regions	Site-binding related elements
BnTCP12	CAAT-box	CAAAT	132	5	+	Pisum sativum	common cis-acting element in promoter and enhancer regions	Site-binding related elements
BnTCP12	CAAT-box	CAAT	179	4	-	Nicotiana glutinosa	common cis-acting element in promoter and enhancer regions	Site-binding related elements
BnTCP12	CAAT-box	CAAAT	196	5	+	Pisum sativum	common cis-acting element in promoter and enhancer regions	Site-binding related elements
BnTCP12	CAAT-box	CAAT	212	4	-	Nicotiana glutinosa	common cis-acting element in promoter and enhancer regions	Site-binding related elements
BnTCP12	CAAT-box	CAAT	341	4	+	Nicotiana glutinosa	common cis-acting element in promoter and enhancer regions	Site-binding related elements
BnTCP12	CAAT-box	CAAAT	621	5	-	Pisum sativum	common cis-acting element in promoter and enhancer regions	Site-binding related elements
BnTCP12	CAAT-box	CAAAT	762	5	+	Pisum sativum	common cis-acting element in promoter and enhancer regions	Site-binding related elements
BnTCP12	CAAT-box	CAAT	793	4	-	Nicotiana glutinosa	common cis-acting element in promoter and enhancer regions	Site-binding related elements
BnTCP12	CAAT-box	CAAT	803	4	-	Nicotiana glutinosa	common cis-acting element in promoter and enhancer regions	Site-binding related elements
BnTCP12	CAAT-box	CCAAT	1059	5	-	Arabidopsis thaliana	common cis-acting element in promoter and enhancer regions	Site-binding related elements
BnTCP12	CAAT-box	CCAAT	1138	5	-	Arabidopsis thaliana	common cis-acting element in promoter and enhancer regions	Site-binding related elements
BnTCP12	CAAT-box	CAAAT	1242	5	+	Pisum sativum	common cis-acting element in promoter and enhancer regions	Site-binding related elements
BnTCP12	CAAT-box	CCAAT	1330	5	+	Arabidopsis thaliana	common cis-acting element in promoter and enhancer regions	Site-binding related elements
BnTCP12	CAAT-box	CAAT	1331	4	+	Nicotiana glutinosa	common cis-acting element in promoter and enhancer regions	Site-binding related elements
BnTCP12	CAAT-box	CAAT	1549	4	+	Nicotiana glutinosa	common cis-acting element in promoter and enhancer regions	Site-binding related elements
BnTCP12	CAAT-box	CAAT	1711	4	+	Nicotiana glutinosa	common cis-acting element in promoter and enhancer regions	Site-binding related elements
BnTCP12	CAAT-box	CAAAT	1716	5	-	Pisum sativum	common cis-acting element in promoter and enhancer regions	Site-binding related elements
BnTCP12	CAAT-box	CAAAT	1769	5	-	Pisum sativum	common cis-acting element in promoter and enhancer regions	Site-binding related elements
BnTCP12	CAAT-box	CAAAT	1813	5	+	Pisum sativum	common cis-acting element in promoter and enhancer regions	Site-binding related elements
BnTCP12	CAAT-box	CAAT	1821	4	-	Nicotiana glutinosa	common cis-acting element in promoter and enhancer regions	Site-binding related elements
BnTCP12	CAAT-box	CAAT	1903	4	+	Nicotiana glutinosa	common cis-acting element in promoter and enhancer regions	Site-binding related elements
BnTCP12	CAAT-box	CAAT	1905	4	-	Nicotiana glutinosa	common cis-acting element in promoter and enhancer regions	Site-binding related elements
BnTCP12	CAAT-box	CAAAT	1910	5	-	Pisum sativum	common cis-acting element in promoter and enhancer regions	Site-binding related elements
BnTCP12	CAAT-box	CAAAT	1934	5	+	Pisum sativum	common cis-acting element in promoter and enhancer regions	Site-binding related elements
BnTCP12	CAAT-box	CAAAT	1956	5	+	Pisum sativum	common cis-acting element in promoter and enhancer regions	Site-binding related elements
BnTCP12	ARE	AAACCA	160	6	+	Zea mays	cis-acting regulatory element essential for the anaerobic induction	Environmental stress-related element
BnTCP12	ARE	AAACCA	774	6	+	Zea mays	cis-acting regulatory element essential for the anaerobic induction	Environmental stress-related element
BnTCP12	ARE	AAACCA	851	6	-	Zea mays	cis-acting regulatory element essential for the anaerobic induction	Environmental stress-related element
BnTCP12	ARE	AAACCA	952	6	+	Zea mays	cis-acting regulatory element essential for the anaerobic induction	Environmental stress-related element
BnTCP12	GATA-motif	GATAGGA	1367	7	-	Arabidopsis thaliana	part of a light responsive element	Light responsive elements
BnTCP12	MYB-like sequence	TAACCA	128	6	+	Arabidopsis thaliana		Other elements
BnTCP12	MYB-like sequence	TAACCA	1356	6	+	Arabidopsis thaliana		Other elements
BnTCP12	TGACG-motif	TGACG	1546	5	-	Hordeum vulgare	cis-acting regulatory element involved in the MeJA-responsiveness	Hormone responsive elements
BnTCP12	G-box	TACGTG	1301	6	+	Arabidopsis thaliana	cis-acting regulatory element involved in light responsiveness	Light responsive elements
BnTCP12	G-box	TACGTG	1581	6	+	Arabidopsis thaliana	cis-acting regulatory element involved in light responsiveness	Light responsive elements
BnTCP12	Myc	TCTCTTA	1538	7	+	Arabidopsis thaliana		Other elements
BnTCP12	Unnamed__4	CTCC	223	4	+	Petroselinum hortense		Other elements
BnTCP12	Unnamed__4	CTCC	1446	4	+	Petroselinum hortense		Other elements
BnTCP12	Unnamed__4	CTCC	1724	4	-	Petroselinum hortense		Other elements
BnTCP12	TATA-box	TATAA	117	5	-	Arabidopsis thaliana	core promoter element around -30 of transcription start	Promoter related element
BnTCP12	TATA-box	TATA	118	4	+	Arabidopsis thaliana	core promoter element around -30 of transcription start	Promoter related element
BnTCP12	TATA-box	ATATAA	230	6	+	Brassica oleracea	core promoter element around -30 of transcription start	Promoter related element
BnTCP12	TATA-box	TATA	231	4	+	Arabidopsis thaliana	core promoter element around -30 of transcription start	Promoter related element
BnTCP12	TATA-box	ATATAT	319	6	+	Brassica napus	core promoter element around -30 of transcription start	Promoter related element
BnTCP12	TATA-box	TATATA	320	6	+	Arabidopsis thaliana	core promoter element around -30 of transcription start	Promoter related element
BnTCP12	TATA-box	ATATAA	321	6	+	Brassica oleracea	core promoter element around -30 of transcription start	Promoter related element
BnTCP12	TATA-box	TATA	322	4	+	Arabidopsis thaliana	core promoter element around -30 of transcription start	Promoter related element
BnTCP12	TATA-box	ATTATA	458	6	+	Brassica napus	core promoter element around -30 of transcription start	Promoter related element
BnTCP12	TATA-box	TATATAA	459	7	-	Arabidopsis thaliana	core promoter element around -30 of transcription start	Promoter related element
BnTCP12	TATA-box	TATATA	460	6	+	Arabidopsis thaliana	core promoter element around -30 of transcription start	Promoter related element
BnTCP12	TATA-box	ATATAA	461	6	+	Brassica oleracea	core promoter element around -30 of transcription start	Promoter related element
BnTCP12	TATA-box	TATA	462	4	+	Arabidopsis thaliana	core promoter element around -30 of transcription start	Promoter related element
BnTCP12	TATA-box	ATATAT	469	6	+	Brassica napus	core promoter element around -30 of transcription start	Promoter related element
BnTCP12	TATA-box	TATA	470	4	+	Arabidopsis thaliana	core promoter element around -30 of transcription start	Promoter related element
BnTCP12	TATA-box	TATATTTATATTT	484	12	-	Avena sativa	core promoter element around -30 of transcription start	Promoter related element
BnTCP12	TATA-box	ATATAA	492	6	+	Brassica oleracea	core promoter element around -30 of transcription start	Promoter related element
BnTCP12	TATA-box	TATA	493	4	+	Arabidopsis thaliana	core promoter element around -30 of transcription start	Promoter related element
BnTCP12	TATA-box	TATTTAAA	506	8	-	Arabidopsis thaliana	core promoter element around -30 of transcription start	Promoter related element
BnTCP12	TATA-box	taTATAAAtc	551	9	-	Arabidopsis thaliana	core promoter element around -30 of transcription start	Promoter related element
BnTCP12	TATA-box	ATATAT	552	6	+	Brassica napus	core promoter element around -30 of transcription start	Promoter related element
BnTCP12	TATA-box	TATATTTATATTT	553	12	+	Avena sativa	core promoter element around -30 of transcription start	Promoter related element
BnTCP12	TATA-box	ATATAT	554	6	+	Brassica napus	core promoter element around -30 of transcription start	Promoter related element
BnTCP12	TATA-box	TATATA	555	6	+	Arabidopsis thaliana	core promoter element around -30 of transcription start	Promoter related element
BnTCP12	TATA-box	ATATAT	556	6	+	Brassica napus	core promoter element around -30 of transcription start	Promoter related element
BnTCP12	TATA-box	TATATA	557	6	+	Arabidopsis thaliana	core promoter element around -30 of transcription start	Promoter related element
BnTCP12	TATA-box	ATATAT	558	6	+	Brassica napus	core promoter element around -30 of transcription start	Promoter related element
BnTCP12	TATA-box	TATA	559	4	+	Arabidopsis thaliana	core promoter element around -30 of transcription start	Promoter related element
BnTCP12	TATA-box	TATAAAA	563	7	-	Pisum sativum	core promoter element around -30 of transcription start	Promoter related element
BnTCP12	TATA-box	TATAAA	564	6	-	Helianthus annuus	core promoter element around -30 of transcription start	Promoter related element
BnTCP12	TATA-box	TATAA	565	5	-	Arabidopsis thaliana	core promoter element around -30 of transcription start	Promoter related element
BnTCP12	TATA-box	TATA	566	4	+	Arabidopsis thaliana	core promoter element around -30 of transcription start	Promoter related element
BnTCP12	TATA-box	TATAAAA	603	7	-	Pisum sativum	core promoter element around -30 of transcription start	Promoter related element
BnTCP12	TATA-box	TATAAA	604	6	-	Helianthus annuus	core promoter element around -30 of transcription start	Promoter related element
BnTCP12	TATA-box	TATAA	605	5	-	Arabidopsis thaliana	core promoter element around -30 of transcription start	Promoter related element
BnTCP12	TATA-box	TATATTTATATTT	606	12	+	Avena sativa	core promoter element around -30 of transcription start	Promoter related element
BnTCP12	TATA-box	TACAAAA	629	7	+	Oryza sativa	core promoter element around -30 of transcription start	Promoter related element
BnTCP12	TATA-box	TATTTAAA	656	8	+	Arabidopsis thaliana	core promoter element around -30 of transcription start	Promoter related element
BnTCP12	TATA-box	TATAAAT	717	7	-	Brassica juncea	core promoter element around -30 of transcription start	Promoter related element
BnTCP12	TATA-box	TATAAA	718	6	-	Helianthus annuus	core promoter element around -30 of transcription start	Promoter related element
BnTCP12	TATA-box	TATAA	719	5	-	Arabidopsis thaliana	core promoter element around -30 of transcription start	Promoter related element
BnTCP12	TATA-box	TATA	720	4	+	Arabidopsis thaliana	core promoter element around -30 of transcription start	Promoter related element
BnTCP12	TATA-box	TATTTAAA	726	8	+	Arabidopsis thaliana	core promoter element around -30 of transcription start	Promoter related element
BnTCP12	TATA-box	TACAAAA	766	7	+	Oryza sativa	core promoter element around -30 of transcription start	Promoter related element
BnTCP12	TATA-box	ATATAA	933	6	+	Brassica oleracea	core promoter element around -30 of transcription start	Promoter related element
BnTCP12	TATA-box	TATA	934	4	+	Arabidopsis thaliana	core promoter element around -30 of transcription start	Promoter related element
BnTCP12	TATA-box	ATATAA	1000	6	+	Brassica oleracea	core promoter element around -30 of transcription start	Promoter related element
BnTCP12	TATA-box	TATA	1001	4	-	Arabidopsis thaliana	core promoter element around -30 of transcription start	Promoter related element
BnTCP12	TATA-box	TACAAAA	1149	7	+	Oryza sativa	core promoter element around -30 of transcription start	Promoter related element
BnTCP12	TATA-box	ATTATA	1333	6	+	Brassica napus	core promoter element around -30 of transcription start	Promoter related element
BnTCP12	TATA-box	TATAA	1334	5	-	Arabidopsis thaliana	core promoter element around -30 of transcription start	Promoter related element
BnTCP12	TATA-box	TATA	1335	4	-	Arabidopsis thaliana	core promoter element around -30 of transcription start	Promoter related element
BnTCP12	TATA-box	TATA	1383	4	-	Arabidopsis thaliana	core promoter element around -30 of transcription start	Promoter related element
BnTCP12	TATA-box	TATAAAA	1450	7	-	Pisum sativum	core promoter element around -30 of transcription start	Promoter related element
BnTCP12	TATA-box	TATAAA	1451	6	-	Helianthus annuus	core promoter element around -30 of transcription start	Promoter related element
BnTCP12	TATA-box	TATAA	1452	5	-	Arabidopsis thaliana	core promoter element around -30 of transcription start	Promoter related element
BnTCP12	TATA-box	TATA	1453	4	-	Arabidopsis thaliana	core promoter element around -30 of transcription start	Promoter related element
BnTCP12	TATA-box	TATATA	1514	6	-	Arabidopsis thaliana	core promoter element around -30 of transcription start	Promoter related element
BnTCP12	TATA-box	ATATAT	1515	6	-	Brassica napus	core promoter element around -30 of transcription start	Promoter related element
BnTCP12	TATA-box	TATATA	1516	6	-	Arabidopsis thaliana	core promoter element around -30 of transcription start	Promoter related element
BnTCP12	TATA-box	ATATAT	1517	6	-	Brassica napus	core promoter element around -30 of transcription start	Promoter related element
BnTCP12	TATA-box	TATA	1518	4	-	Arabidopsis thaliana	core promoter element around -30 of transcription start	Promoter related element
BnTCP12	TATA-box	ATATAT	1526	6	-	Brassica napus	core promoter element around -30 of transcription start	Promoter related element
BnTCP12	TATA-box	TATA	1527	4	-	Arabidopsis thaliana	core promoter element around -30 of transcription start	Promoter related element
BnTCP12	TATA-box	TATATA	1762	6	-	Arabidopsis thaliana	core promoter element around -30 of transcription start	Promoter related element
BnTCP12	TATA-box	TATA	1764	4	-	Arabidopsis thaliana	core promoter element around -30 of transcription start	Promoter related element
BnTCP12	TATA-box	TACAAAA	1799	7	+	Oryza sativa	core promoter element around -30 of transcription start	Promoter related element
BnTCP12	TATA-box	ATATAT	1805	6	-	Brassica napus	core promoter element around -30 of transcription start	Promoter related element
BnTCP12	TATA-box	TATATA	1806	6	-	Arabidopsis thaliana	core promoter element around -30 of transcription start	Promoter related element
BnTCP12	TATA-box	TATA	1808	4	-	Arabidopsis thaliana	core promoter element around -30 of transcription start	Promoter related element
BnTCP13	GCN4_motif	TGAGTCA	960	7	+	Oryza sativa	cis-regulatory element involved in endosperm expression	development related elements
BnTCP13	AT~TATA-box	TATATA	693	6	+	Arabidopsis thaliana	Site-binding related elements	Promoter related element
BnTCP13	AT~TATA-box	TATATA	1485	6	-	Arabidopsis thaliana	Site-binding related elements	Promoter related element
BnTCP13	TATC-box	TATCCCA	1561	7	+	Oryza sativa	cis-acting element involved in gibberellin-responsiveness	Hormone responsive elements
BnTCP13	as-1	TGACG	25	5	-	Arabidopsis thaliana		Site-binding related elements
BnTCP13	as-1	TGACG	937	5	+	Arabidopsis thaliana		Site-binding related elements
BnTCP13	as-1	TGACG	1393	5	-	Arabidopsis thaliana		Site-binding related elements
BnTCP13	as-1	TGACG	1544	5	-	Arabidopsis thaliana		Site-binding related elements
BnTCP13	I-box	ccttatcct	918	9	+	Arabidopsis thaliana	part of a light responsive element	Light responsive elements
BnTCP13	F-box	CTATTCTCATT	1139	10	-	Lycopersicon esculentum	Elements related to flower development	development related elements
BnTCP13	G-Box	CACGTT	1624	6	-	Pisum sativum	cis-acting regulatory element involved in light responsiveness	Light responsive elements
BnTCP13	MYC	CATTTG	295	6	-	Arabidopsis thaliana		Other elements
BnTCP13	MYC	CATTTG	1167	6	+	Arabidopsis thaliana		Other elements
BnTCP13	MYC	CAATTG	1174	6	-	Arabidopsis thaliana		Other elements
BnTCP13	MYC	CATTTG	1181	6	-	Arabidopsis thaliana		Other elements
BnTCP13	MYC	CATGTG	1666	6	-	Arabidopsis thaliana		Other elements
BnTCP13	MYC	CATGTG	1912	6	+	Arabidopsis thaliana		Other elements
BnTCP13	Myb-binding site	CAACAG	1905	6	+	Nicotiana tabacum		Site-binding related elements
BnTCP13	Box 4	ATTAAT	1119	6	-	Petroselinum crispum	part of a conserved DNA module involved in light responsiveness	Light responsive elements
BnTCP13	Box 4	ATTAAT	1479	6	-	Petroselinum crispum	part of a conserved DNA module involved in light responsiveness	Light responsive elements
BnTCP13	Unnamed__1	CGTGG	940	5	+	Zea mays	60K protein binding site	Other elements
BnTCP13	Unnamed__1	CGTGG	1626	5	+	Zea mays	60K protein binding site	Other elements
BnTCP13	Unnamed__1	CGTGG	1818	5	+	Zea mays	60K protein binding site	Other elements
BnTCP13	GATA-motif	AAGGATAAGG	918	9	-	Solanum tuberosum	part of a light responsive element	Light responsive elements
BnTCP13	CAAT-box	CAAAT	13	5	-	Pisum sativum	common cis-acting element in promoter and enhancer regions	Site-binding related elements
BnTCP13	CAAT-box	CAAT	161	4	-	Nicotiana glutinosa	common cis-acting element in promoter and enhancer regions	Site-binding related elements
BnTCP13	CAAT-box	CAAAT	285	5	+	Pisum sativum	common cis-acting element in promoter and enhancer regions	Site-binding related elements
BnTCP13	CAAT-box	CAAAT	295	5	+	Pisum sativum	common cis-acting element in promoter and enhancer regions	Site-binding related elements
BnTCP13	CAAT-box	CCAAT	413	5	+	Arabidopsis thaliana	common cis-acting element in promoter and enhancer regions	Site-binding related elements
BnTCP13	CAAT-box	CAAT	414	4	+	Nicotiana glutinosa	common cis-acting element in promoter and enhancer regions	Site-binding related elements
BnTCP13	CAAT-box	CAAAT	486	5	-	Pisum sativum	common cis-acting element in promoter and enhancer regions	Site-binding related elements
BnTCP13	CAAT-box	CAAT	626	4	+	Nicotiana glutinosa	common cis-acting element in promoter and enhancer regions	Site-binding related elements
BnTCP13	CAAT-box	CAAT	678	4	-	Nicotiana glutinosa	common cis-acting element in promoter and enhancer regions	Site-binding related elements
BnTCP13	CAAT-box	CAAT	705	4	+	Nicotiana glutinosa	common cis-acting element in promoter and enhancer regions	Site-binding related elements
BnTCP13	CAAT-box	CAAT	735	4	+	Nicotiana glutinosa	common cis-acting element in promoter and enhancer regions	Site-binding related elements
BnTCP13	CAAT-box	CAAT	767	4	+	Nicotiana glutinosa	common cis-acting element in promoter and enhancer regions	Site-binding related elements
BnTCP13	CAAT-box	CCAAT	796	5	+	Arabidopsis thaliana	common cis-acting element in promoter and enhancer regions	Site-binding related elements
BnTCP13	CAAT-box	CAAT	797	4	+	Nicotiana glutinosa	common cis-acting element in promoter and enhancer regions	Site-binding related elements
BnTCP13	CAAT-box	CAAT	825	4	+	Nicotiana glutinosa	common cis-acting element in promoter and enhancer regions	Site-binding related elements
BnTCP13	CAAT-box	CCAAT	954	5	-	Arabidopsis thaliana	common cis-acting element in promoter and enhancer regions	Site-binding related elements
BnTCP13	CAAT-box	CAAAT	1168	5	-	Pisum sativum	common cis-acting element in promoter and enhancer regions	Site-binding related elements
BnTCP13	CAAT-box	CAAT	1174	4	+	Nicotiana glutinosa	common cis-acting element in promoter and enhancer regions	Site-binding related elements
BnTCP13	CAAT-box	CAAT	1176	4	-	Nicotiana glutinosa	common cis-acting element in promoter and enhancer regions	Site-binding related elements
BnTCP13	CAAT-box	CAAAT	1181	5	+	Pisum sativum	common cis-acting element in promoter and enhancer regions	Site-binding related elements
BnTCP13	CAAT-box	CCAAT	1217	5	-	Arabidopsis thaliana	common cis-acting element in promoter and enhancer regions	Site-binding related elements
BnTCP13	CAAT-box	CAAT	1233	4	+	Nicotiana glutinosa	common cis-acting element in promoter and enhancer regions	Site-binding related elements
BnTCP13	CAAT-box	CAAT	1373	4	-	Nicotiana glutinosa	common cis-acting element in promoter and enhancer regions	Site-binding related elements
BnTCP13	CAAT-box	CCAAT	1402	5	-	Arabidopsis thaliana	common cis-acting element in promoter and enhancer regions	Site-binding related elements
BnTCP13	CAAT-box	CAAAT	1534	5	+	Pisum sativum	common cis-acting element in promoter and enhancer regions	Site-binding related elements
BnTCP13	CAAT-box	CAAT	1548	4	-	Nicotiana glutinosa	common cis-acting element in promoter and enhancer regions	Site-binding related elements
BnTCP13	CAAT-box	CAAT	1552	4	-	Nicotiana glutinosa	common cis-acting element in promoter and enhancer regions	Site-binding related elements
BnTCP13	CAAT-box	CCAAT	1640	5	-	Arabidopsis thaliana	common cis-acting element in promoter and enhancer regions	Site-binding related elements
BnTCP13	CAAT-box	CAAAT	1672	5	-	Pisum sativum	common cis-acting element in promoter and enhancer regions	Site-binding related elements
BnTCP13	CAAT-box	CAAT	1698	4	+	Nicotiana glutinosa	common cis-acting element in promoter and enhancer regions	Site-binding related elements
BnTCP13	CAAT-box	CAAAT	1760	5	+	Pisum sativum	common cis-acting element in promoter and enhancer regions	Site-binding related elements
BnTCP13	CAAT-box	CAAAT	1977	5	+	Pisum sativum	common cis-acting element in promoter and enhancer regions	Site-binding related elements
BnTCP13	ARE	AAACCA	801	6	+	Zea mays	cis-acting regulatory element essential for the anaerobic induction	Environmental stress-related element
BnTCP13	O2-site	GATGACATGG	829	9	-	Zea mays	cis-acting regulatory element involved in zein metabolism regulation	development related elements
BnTCP13	O2-site	GATGATGTGG	935	9	+	Zea mays	cis-acting regulatory element involved in zein metabolism regulation	development related elements
BnTCP13	Unnamed__4	CTCC	8	4	-	Petroselinum hortense		Other elements
BnTCP13	Unnamed__4	CTCC	62	4	-	Petroselinum hortense		Other elements
BnTCP13	Unnamed__4	CTCC	73	4	-	Petroselinum hortense		Other elements
BnTCP13	Unnamed__4	CTCC	79	4	-	Petroselinum hortense		Other elements
BnTCP13	Unnamed__4	CTCC	112	4	-	Petroselinum hortense		Other elements
BnTCP13	Unnamed__4	CTCC	180	4	-	Petroselinum hortense		Other elements
BnTCP13	Unnamed__4	CTCC	433	4	+	Petroselinum hortense		Other elements
BnTCP13	Unnamed__4	CTCC	439	4	-	Petroselinum hortense		Other elements
BnTCP13	Unnamed__4	CTCC	556	4	-	Petroselinum hortense		Other elements
BnTCP13	Unnamed__4	CTCC	1151	4	+	Petroselinum hortense		Other elements
BnTCP13	Unnamed__4	CTCC	1405	4	-	Petroselinum hortense		Other elements
BnTCP13	Unnamed__4	CTCC	1663	4	+	Petroselinum hortense		Other elements
BnTCP13	Unnamed__4	CTCC	1677	4	+	Petroselinum hortense		Other elements
BnTCP13	Unnamed__4	CTCC	1931	4	+	Petroselinum hortense		Other elements
BnTCP13	TATA-box	TACAAAA	343	7	-	Oryza sativa	core promoter element around -30 of transcription start	Promoter related element
BnTCP13	TATA-box	TATA	518	4	+	Arabidopsis thaliana	core promoter element around -30 of transcription start	Promoter related element
BnTCP13	TATA-box	TATA	606	4	+	Arabidopsis thaliana	core promoter element around -30 of transcription start	Promoter related element
BnTCP13	TATA-box	TATACA	691	6	-	Helianthus annuus	core promoter element around -30 of transcription start	Promoter related element
BnTCP13	TATA-box	TATATA	693	6	+	Arabidopsis thaliana	core promoter element around -30 of transcription start	Promoter related element
BnTCP13	TATA-box	TATA	695	4	+	Arabidopsis thaliana	core promoter element around -30 of transcription start	Promoter related element
BnTCP13	TATA-box	ATATAA	1083	6	+	Brassica oleracea	core promoter element around -30 of transcription start	Promoter related element
BnTCP13	TATA-box	TATA	1084	4	-	Arabidopsis thaliana	core promoter element around -30 of transcription start	Promoter related element
BnTCP13	TATA-box	TATA	1261	4	-	Arabidopsis thaliana	core promoter element around -30 of transcription start	Promoter related element
BnTCP13	TATA-box	TATA	1418	4	-	Arabidopsis thaliana	core promoter element around -30 of transcription start	Promoter related element
BnTCP13	TATA-box	TATA	1458	4	-	Arabidopsis thaliana	core promoter element around -30 of transcription start	Promoter related element
BnTCP13	TATA-box	TATA	1470	4	-	Arabidopsis thaliana	core promoter element around -30 of transcription start	Promoter related element
BnTCP13	TATA-box	ATTATA	1483	6	+	Brassica napus	core promoter element around -30 of transcription start	Promoter related element
BnTCP13	TATA-box	TATATAA	1484	7	-	Arabidopsis thaliana	core promoter element around -30 of transcription start	Promoter related element
BnTCP13	TATA-box	TATATA	1485	6	-	Arabidopsis thaliana	core promoter element around -30 of transcription start	Promoter related element
BnTCP13	TATA-box	ATATAA	1486	6	+	Brassica oleracea	core promoter element around -30 of transcription start	Promoter related element
BnTCP13	TATA-box	TATA	1487	4	-	Arabidopsis thaliana	core promoter element around -30 of transcription start	Promoter related element
BnTCP13	MYB-like sequence	TAACCA	664	6	+	Arabidopsis thaliana		Other elements
BnTCP13	MYB-like sequence	TAACCA	813	6	+	Arabidopsis thaliana		Other elements
BnTCP13	MYB-like sequence	TAACCA	1368	6	+	Arabidopsis thaliana		Other elements
BnTCP13	G-box	CACGTC	938	6	-	Zea mays	cis-acting regulatory element involved in light responsiveness	Light responsive elements
BnTCP13	Myc	TCTCTTA	1556	7	+	Arabidopsis thaliana		Other elements
BnTCP13	TGACG-motif	TGACG	25	5	-	Hordeum vulgare	cis-acting regulatory element involved in the MeJA-responsiveness	Hormone responsive elements
BnTCP13	TGACG-motif	TGACG	937	5	+	Hordeum vulgare	cis-acting regulatory element involved in the MeJA-responsiveness	Hormone responsive elements
BnTCP13	TGACG-motif	TGACG	1393	5	-	Hordeum vulgare	cis-acting regulatory element involved in the MeJA-responsiveness	Hormone responsive elements
BnTCP13	TGACG-motif	TGACG	1544	5	-	Hordeum vulgare	cis-acting regulatory element involved in the MeJA-responsiveness	Hormone responsive elements
BnTCP13	CAT-box	GCCACT	966	6	-	Arabidopsis thaliana	cis-acting regulatory element related to meristem expression	development related elements
BnTCP13	CGTCA-motif	CGTCA	25	5	+	Hordeum vulgare	cis-acting regulatory element involved in the MeJA-responsiveness	Hormone responsive elements
BnTCP13	CGTCA-motif	CGTCA	937	5	-	Hordeum vulgare	cis-acting regulatory element involved in the MeJA-responsiveness	Hormone responsive elements
BnTCP13	CGTCA-motif	CGTCA	1393	5	+	Hordeum vulgare	cis-acting regulatory element involved in the MeJA-responsiveness	Hormone responsive elements
BnTCP13	CGTCA-motif	CGTCA	1544	5	+	Hordeum vulgare	cis-acting regulatory element involved in the MeJA-responsiveness	Hormone responsive elements
BnTCP13	TGA-element	AACGAC	1950	6	+	Brassica oleracea	auxin-responsive element	Hormone responsive elements
BnTCP13	MYB	TAACCA	664	6	+	Arabidopsis thaliana		Other elements
BnTCP13	MYB	TAACCA	813	6	+	Arabidopsis thaliana		Other elements
BnTCP13	MYB	CAACCA	956	6	-	Arabidopsis thaliana		Other elements
BnTCP13	MYB	CAACCA	1355	6	-	Arabidopsis thaliana		Other elements
BnTCP13	MYB	TAACCA	1368	6	+	Arabidopsis thaliana		Other elements
BnTCP13	MYB	CAACCA	1756	6	+	Arabidopsis thaliana		Other elements
BnTCP13	MYB	CAACAG	1905	6	+	Arabidopsis thaliana		Other elements
BnTCP13		motif_sequence	62	4	-	organism	short_function
BnTCP13		motif_sequence	79	4	-	organism	short_function
BnTCP13		motif_sequence	112	4	-	organism	short_function
BnTCP13		motif_sequence	196	4	-	organism	short_function
BnTCP13		motif_sequence	439	4	-	organism	short_function
BnTCP13		motif_sequence	614	4	+	organism	short_function
BnTCP13		motif_sequence	904	4	-	organism	short_function
BnTCP13		motif_sequence	1314	4	-	organism	short_function
BnTCP13		motif_sequence	1513	4	-	organism	short_function
BnTCP13		motif_sequence	1913	4	+	organism	short_function
BnTCP13		motif_sequence	1985	4	+	organism	short_function
BnTCP13	TCA	TCATCTTCAT	207	9	-	Pisum sativum	Reverse transcription Transposable related elements	Site-binding related elements
BnTCP13	ERE	ATTTTAAA	239	8	+	Nicotiana glutinos	estrogen response element	Hormone responsive elements
BnTCP13	ERE	ATTTTAAA	314	8	-	Nicotiana glutinos	estrogen response element	Hormone responsive elements
BnTCP13	ERE	ATTTTAAA	1958	8	-	Nicotiana glutinos	estrogen response element	Hormone responsive elements
BnTCP13	TCCC-motif	TCTCCCT	60	7	-	Spinacia oleracea	part of a light responsive element	Light responsive elements
BnTCP13	ABRE	ACGTG	939	5	+	Arabidopsis thaliana	cis-acting element involved in the abscisic acid responsiveness	Hormone responsive elements
BnTCP13	ABRE	ACGTG	1625	5	+	Arabidopsis thaliana	cis-acting element involved in the abscisic acid responsiveness	Hormone responsive elements
BnTCP13	AAGAA-motif	gGTAAAGAAA	1061	9	-	Avena sativa	Relevant elements of Abscisic acid	Hormone responsive elements
BnTCP13	TGA-box	TGACGTAA	1541	8	-	Glycine max	part of an auxin-responsive element	Hormone responsive elements
BnTCP14	GT1-motif	GGTTAA	1234	6	+	Arabidopsis thaliana	light responsive element	Light responsive elements
BnTCP14	GT1-motif	GGTTAA	1298	6	+	Arabidopsis thaliana	light responsive element	Light responsive elements
BnTCP14	GT1-motif	GGTTAAT	1402	7	-	Avena sativa	light responsive element	Light responsive elements
BnTCP14	GT1-motif	GGTTAA	1403	6	-	Arabidopsis thaliana	light responsive element	Light responsive elements
BnTCP14	WRE3	CCACCT	414	6	-	Pisum sativum		Other elements
BnTCP14	CARE	CAACTCAC	1913	8	+	Oryza sativa		Other elements
BnTCP14		motif_sequence	1	4	+	organism	short_function
BnTCP14		motif_sequence	11	4	-	organism	short_function
BnTCP14		motif_sequence	103	4	-	organism	short_function
BnTCP14		motif_sequence	183	4	+	organism	short_function
BnTCP14		motif_sequence	218	4	+	organism	short_function
BnTCP14		motif_sequence	540	4	+	organism	short_function
BnTCP14		motif_sequence	632	4	-	organism	short_function
BnTCP14		motif_sequence	704	4	-	organism	short_function
BnTCP14		motif_sequence	882	4	+	organism	short_function
BnTCP14		motif_sequence	1039	4	-	organism	short_function
BnTCP14		motif_sequence	1139	4	-	organism	short_function
BnTCP14		motif_sequence	1204	4	+	organism	short_function
BnTCP14		motif_sequence	1312	4	+	organism	short_function
BnTCP14		motif_sequence	1321	4	+	organism	short_function
BnTCP14		motif_sequence	1363	4	-	organism	short_function
BnTCP14		motif_sequence	1377	4	-	organism	short_function
BnTCP14		motif_sequence	1383	4	-	organism	short_function
BnTCP14		motif_sequence	1444	4	-	organism	short_function
BnTCP14		motif_sequence	1709	4	+	organism	short_function
BnTCP14		motif_sequence	1763	4	-	organism	short_function
BnTCP14	CCGTCC motif	CCGTCC	768	6	+	Nicotiana tabacum		development related elements
BnTCP14	CCGTCC motif	CCGTCC	1727	6	-	Nicotiana tabacum		development related elements
BnTCP14	STRE	AGGGG	1108	5	-	Arabidopsis thaliana	Stress response element	Environmental stress-related element
BnTCP14	AuxRR-core	GGTCCAT	761	7	-	Nicotiana tabacum	cis-acting regulatory element involved in auxin responsiveness	Hormone responsive elements
BnTCP14	A-box	CCGTCC	768	6	+	Petroselinum crispum	cis-acting regulatory element	Promoter related element
BnTCP14	A-box	CCGTCC	1727	6	-	Petroselinum crispum	cis-acting regulatory element	Promoter related element
BnTCP14	ARE	AAACCA	850	6	+	Zea mays	cis-acting regulatory element essential for the anaerobic induction	Environmental stress-related element
BnTCP14	ARE	AAACCA	1123	6	-	Zea mays	cis-acting regulatory element essential for the anaerobic induction	Environmental stress-related element
BnTCP14	ARE	AAACCA	1178	6	-	Zea mays	cis-acting regulatory element essential for the anaerobic induction	Environmental stress-related element
BnTCP14	CAAT-box	CAAAT	86	5	+	Pisum sativum	common cis-acting element in promoter and enhancer regions	Site-binding related elements
BnTCP14	CAAT-box	CAAAT	118	5	+	Pisum sativum	common cis-acting element in promoter and enhancer regions	Site-binding related elements
BnTCP14	CAAT-box	CAAT	162	4	-	Nicotiana glutinosa	common cis-acting element in promoter and enhancer regions	Site-binding related elements
BnTCP14	CAAT-box	CAAT	430	4	-	Nicotiana glutinosa	common cis-acting element in promoter and enhancer regions	Site-binding related elements
BnTCP14	CAAT-box	CCAAT	502	5	+	Arabidopsis thaliana	common cis-acting element in promoter and enhancer regions	Site-binding related elements
BnTCP14	CAAT-box	CAAT	503	4	+	Nicotiana glutinosa	common cis-acting element in promoter and enhancer regions	Site-binding related elements
BnTCP14	CAAT-box	CAAAT	509	5	-	Pisum sativum	common cis-acting element in promoter and enhancer regions	Site-binding related elements
BnTCP14	CAAT-box	CAAT	527	4	-	Nicotiana glutinosa	common cis-acting element in promoter and enhancer regions	Site-binding related elements
BnTCP14	CAAT-box	CAAT	555	4	-	Nicotiana glutinosa	common cis-acting element in promoter and enhancer regions	Site-binding related elements
BnTCP14	CAAT-box	CAAT	644	4	-	Nicotiana glutinosa	common cis-acting element in promoter and enhancer regions	Site-binding related elements
BnTCP14	CAAT-box	CAAT	652	4	-	Nicotiana glutinosa	common cis-acting element in promoter and enhancer regions	Site-binding related elements
BnTCP14	CAAT-box	CAAT	759	4	+	Nicotiana glutinosa	common cis-acting element in promoter and enhancer regions	Site-binding related elements
BnTCP14	CAAT-box	CAAAT	773	5	+	Pisum sativum	common cis-acting element in promoter and enhancer regions	Site-binding related elements
BnTCP14	CAAT-box	CAAAT	854	5	+	Pisum sativum	common cis-acting element in promoter and enhancer regions	Site-binding related elements
BnTCP14	CAAT-box	CAAT	857	4	-	Nicotiana glutinosa	common cis-acting element in promoter and enhancer regions	Site-binding related elements
BnTCP14	CAAT-box	CAAT	892	4	+	Nicotiana glutinosa	common cis-acting element in promoter and enhancer regions	Site-binding related elements
BnTCP14	CAAT-box	CCAAT	1088	5	+	Arabidopsis thaliana	common cis-acting element in promoter and enhancer regions	Site-binding related elements
BnTCP14	CAAT-box	CAAT	1089	4	+	Nicotiana glutinosa	common cis-acting element in promoter and enhancer regions	Site-binding related elements
BnTCP14	CAAT-box	CCAAT	1094	5	-	Arabidopsis thaliana	common cis-acting element in promoter and enhancer regions	Site-binding related elements
BnTCP14	CAAT-box	CAAT	1117	4	-	Nicotiana glutinosa	common cis-acting element in promoter and enhancer regions	Site-binding related elements
BnTCP14	CAAT-box	CAAT	1246	4	+	Nicotiana glutinosa	common cis-acting element in promoter and enhancer regions	Site-binding related elements
BnTCP14	CAAT-box	CAAAT	1261	5	-	Pisum sativum	common cis-acting element in promoter and enhancer regions	Site-binding related elements
BnTCP14	CAAT-box	CAAAT	1269	5	+	Pisum sativum	common cis-acting element in promoter and enhancer regions	Site-binding related elements
BnTCP14	CAAT-box	CAAT	1272	4	-	Nicotiana glutinosa	common cis-acting element in promoter and enhancer regions	Site-binding related elements
BnTCP14	CAAT-box	CAAAT	1294	5	-	Pisum sativum	common cis-acting element in promoter and enhancer regions	Site-binding related elements
BnTCP14	CAAT-box	CAAT	1333	4	-	Nicotiana glutinosa	common cis-acting element in promoter and enhancer regions	Site-binding related elements
BnTCP14	CAAT-box	CAAT	1360	4	-	Nicotiana glutinosa	common cis-acting element in promoter and enhancer regions	Site-binding related elements
BnTCP14	CAAT-box	CAAT	1390	4	-	Nicotiana glutinosa	common cis-acting element in promoter and enhancer regions	Site-binding related elements
BnTCP14	CAAT-box	CAAT	1519	4	+	Nicotiana glutinosa	common cis-acting element in promoter and enhancer regions	Site-binding related elements
BnTCP14	CAAT-box	CAAAT	1663	5	+	Pisum sativum	common cis-acting element in promoter and enhancer regions	Site-binding related elements
BnTCP14	CAAT-box	CAAT	1677	4	+	Nicotiana glutinosa	common cis-acting element in promoter and enhancer regions	Site-binding related elements
BnTCP14	CAAT-box	CAAAT	1687	5	+	Pisum sativum	common cis-acting element in promoter and enhancer regions	Site-binding related elements
BnTCP14	CAAT-box	CAAT	1690	4	-	Nicotiana glutinosa	common cis-acting element in promoter and enhancer regions	Site-binding related elements
BnTCP14	CAAT-box	CAAAT	1694	5	+	Pisum sativum	common cis-acting element in promoter and enhancer regions	Site-binding related elements
BnTCP14	CAAT-box	CAAT	1773	4	+	Nicotiana glutinosa	common cis-acting element in promoter and enhancer regions	Site-binding related elements
BnTCP14	CAAT-box	CAAT	1825	4	+	Nicotiana glutinosa	common cis-acting element in promoter and enhancer regions	Site-binding related elements
BnTCP14	CAAT-box	CCAAT	1829	5	+	Arabidopsis thaliana	common cis-acting element in promoter and enhancer regions	Site-binding related elements
BnTCP14	CAAT-box	CAAT	1830	4	+	Nicotiana glutinosa	common cis-acting element in promoter and enhancer regions	Site-binding related elements
BnTCP14	O2-site	GTTGACGTGA	870	9	+	Zea mays	cis-acting regulatory element involved in zein metabolism regulation	development related elements
BnTCP14	O2-site	GATGA(C/T)(A/G)TG(A/G)	1510	8	-	Zea mays	cis-acting regulatory element involved in zein metabolism regulation	development related elements
BnTCP14	circadian	CAAAGATATC	478	9	+	Lycopersicon esculentum	cis-acting regulatory element involved in circadian control	development related elements
BnTCP14	Unnamed__4	CTCC	103	4	-	Petroselinum hortense		Other elements
BnTCP14	Unnamed__4	CTCC	230	4	-	Petroselinum hortense		Other elements
BnTCP14	Unnamed__4	CTCC	388	4	-	Petroselinum hortense		Other elements
BnTCP14	Unnamed__4	CTCC	542	4	+	Petroselinum hortense		Other elements
BnTCP14	Unnamed__4	CTCC	560	4	-	Petroselinum hortense		Other elements
BnTCP14	Unnamed__4	CTCC	573	4	-	Petroselinum hortense		Other elements
BnTCP14	Unnamed__4	CTCC	1139	4	-	Petroselinum hortense		Other elements
BnTCP14	Unnamed__4	CTCC	1436	4	-	Petroselinum hortense		Other elements
BnTCP14	Unnamed__4	CTCC	1444	4	-	Petroselinum hortense		Other elements
BnTCP14	MYB recognition site	CCGTTG	1585	6	-	Arabidopsis thaliana		Site-binding related elements
BnTCP14	MYB recognition site	CCGTTG	1844	6	+	Arabidopsis thaliana		Site-binding related elements
BnTCP14	I-box	AAGATAAGGCT	1187	10	-	Gossypium hirsutum	part of a light responsive element	Light responsive elements
BnTCP14	G-Box	CACGTT	583	6	+	Pisum sativum	cis-acting regulatory element involved in light responsiveness	Light responsive elements
BnTCP14	G-Box	CACGTG	1792	6	-	Pisum sativum	cis-acting regulatory element involved in light responsiveness	Light responsive elements
BnTCP14	Unnamed__10	TCCACGTAGA	1790	9	-	Zea mays		Other elements
BnTCP14	as-1	TGACG	872	5	+	Arabidopsis thaliana		Site-binding related elements
BnTCP14	as-1	TGACG	1608	5	+	Arabidopsis thaliana		Site-binding related elements
BnTCP14	Myb	TAACTG	171	6	-	Arabidopsis thaliana		Other elements
BnTCP14	CCAAT-box	CAACGG	1585	6	+	Hordeum vulgare	MYBHv1 binding site	Site-binding related elements
BnTCP14	CCAAT-box	CAACGG	1844	6	-	Hordeum vulgare	MYBHv1 binding site	Site-binding related elements
BnTCP14	ABRE	ACGTG	583	5	-	Arabidopsis thaliana	cis-acting element involved in the abscisic acid responsiveness	Hormone responsive elements
BnTCP14	ABRE	ACGTG	874	5	+	Arabidopsis thaliana	cis-acting element involved in the abscisic acid responsiveness	Hormone responsive elements
BnTCP14	ABRE	CACGTG	1792	6	-	Arabidopsis thaliana	cis-acting element involved in the abscisic acid responsiveness	Hormone responsive elements
BnTCP14	ABRE	ACGTG	1793	5	+	Arabidopsis thaliana	cis-acting element involved in the abscisic acid responsiveness	Hormone responsive elements
BnTCP14	ABRE	ACGTG	1937	5	+	Arabidopsis thaliana	cis-acting element involved in the abscisic acid responsiveness	Hormone responsive elements
BnTCP14	CCGTCC-box	CCGTCC	768	6	+	Petroselinum hortense		development related elements
BnTCP14	CCGTCC-box	CCGTCC	1727	6	-	Petroselinum hortense		development related elements
BnTCP14	Unnamed__2	CCCCGG	1856	6	+	Zea mays		Other elements
BnTCP14	AAGAA-motif	GAAAGAA	80	7	-	Avena sativa	Relevant elements of Abscisic acid	Hormone responsive elements
BnTCP14	AAGAA-motif	GAAAGAA	1198	7	-	Avena sativa	Relevant elements of Abscisic acid	Hormone responsive elements
BnTCP14	HD-Zip 1	CAAT(A/T)ATTG	1089	8.5	-	Arabidopsis thaliana	element involved in differentiation of the palisade mesophyll cells	development related elements
BnTCP14	MYB	CAACAG	627	6	+	Arabidopsis thaliana		Other elements
BnTCP14	MYB	CAACCA	711	6	+	Arabidopsis thaliana		Other elements
BnTCP14	MYB	CAACAG	927	6	-	Arabidopsis thaliana		Other elements
BnTCP14	MYB	TAACCA	1297	6	-	Arabidopsis thaliana		Other elements
BnTCP14	TCCC-motif	TCTCCCT	386	7	-	Spinacia oleracea	part of a light responsive element	Light responsive elements
BnTCP14	ABRE2	CCACGTGG	1791	8	-	Zea mays	Relevant elements of Abscisic acid	Hormone responsive elements
BnTCP14	Unnamed__14	TCCACGTAGA	1790	9	-	Zea mays		Other elements
BnTCP14	CGTCA-motif	CGTCA	872	5	-	Hordeum vulgare	cis-acting regulatory element involved in the MeJA-responsiveness	Hormone responsive elements
BnTCP14	CGTCA-motif	CGTCA	1608	5	-	Hordeum vulgare	cis-acting regulatory element involved in the MeJA-responsiveness	Hormone responsive elements
BnTCP14	GARE-motif	TCTGTTG	627	7	-	Brassica oleracea	gibberellin-responsive element	Hormone responsive elements
BnTCP14	GARE-motif	TCTGTTG	926	7	+	Brassica oleracea	gibberellin-responsive element	Hormone responsive elements
BnTCP14	GATA-motif	GATAGGA	1425	7	+	Arabidopsis thaliana	part of a light responsive element	Light responsive elements
BnTCP14	Unnamed__12	TCCACGTAGA	1790	9	-	Zea mays		Other elements
BnTCP14	TATA-box	TATA	45	4	+	Arabidopsis thaliana	core promoter element around -30 of transcription start	Promoter related element
BnTCP14	TATA-box	ATATAT	156	6	+	Brassica napus	core promoter element around -30 of transcription start	Promoter related element
BnTCP14	TATA-box	TATATA	157	6	+	Arabidopsis thaliana	core promoter element around -30 of transcription start	Promoter related element
BnTCP14	TATA-box	ATATAT	158	6	+	Brassica napus	core promoter element around -30 of transcription start	Promoter related element
BnTCP14	TATA-box	TATA	159	4	+	Arabidopsis thaliana	core promoter element around -30 of transcription start	Promoter related element
BnTCP14	TATA-box	ATTATA	178	6	+	Brassica napus	core promoter element around -30 of transcription start	Promoter related element
BnTCP14	TATA-box	TATAA	179	5	-	Arabidopsis thaliana	core promoter element around -30 of transcription start	Promoter related element
BnTCP14	TATA-box	TATA	180	4	+	Arabidopsis thaliana	core promoter element around -30 of transcription start	Promoter related element
BnTCP14	TATA-box	TAAAGATT	458	8	+	Arabidopsis thaliana	core promoter element around -30 of transcription start	Promoter related element
BnTCP14	TATA-box	TACAAAA	1181	7	-	Oryza sativa	core promoter element around -30 of transcription start	Promoter related element
BnTCP14	TATA-box	ATTATA	1254	6	+	Brassica napus	core promoter element around -30 of transcription start	Promoter related element
BnTCP14	TATA-box	TATAA	1255	5	-	Arabidopsis thaliana	core promoter element around -30 of transcription start	Promoter related element
BnTCP14	TATA-box	TATA	1256	4	-	Arabidopsis thaliana	core promoter element around -30 of transcription start	Promoter related element
BnTCP14	TATA-box	TACAAAA	1327	7	-	Oryza sativa	core promoter element around -30 of transcription start	Promoter related element
BnTCP14	TATA-box	TAAAGATT	1567	8	-	Arabidopsis thaliana	core promoter element around -30 of transcription start	Promoter related element
BnTCP14	TATA-box	TATAA	1615	5	-	Arabidopsis thaliana	core promoter element around -30 of transcription start	Promoter related element
BnTCP14	TATA-box	TATA	1616	4	-	Arabidopsis thaliana	core promoter element around -30 of transcription start	Promoter related element
BnTCP14	TATA-box	TATA	1701	4	-	Arabidopsis thaliana	core promoter element around -30 of transcription start	Promoter related element
BnTCP14	TATA-box	ccTATAAAaa	1740	9	+	Arabidopsis thaliana	core promoter element around -30 of transcription start	Promoter related element
BnTCP14	TATA-box	ATTATA	1834	6	+	Brassica napus	core promoter element around -30 of transcription start	Promoter related element
BnTCP14	TATA-box	TATAA	1835	5	-	Arabidopsis thaliana	core promoter element around -30 of transcription start	Promoter related element
BnTCP14	TATA-box	TATA	1836	4	-	Arabidopsis thaliana	core promoter element around -30 of transcription start	Promoter related element
BnTCP14	TATA-box	TATATA	1894	6	-	Arabidopsis thaliana	core promoter element around -30 of transcription start	Promoter related element
BnTCP14	TATA-box	TATA	1896	4	-	Arabidopsis thaliana	core promoter element around -30 of transcription start	Promoter related element
BnTCP14	TATA-box	TATACA	1901	6	-	Helianthus annuus	core promoter element around -30 of transcription start	Promoter related element
BnTCP14	TATA-box	TATATA	1903	6	-	Arabidopsis thaliana	core promoter element around -30 of transcription start	Promoter related element
BnTCP14	TATA-box	ATATAT	1904	6	-	Brassica napus	core promoter element around -30 of transcription start	Promoter related element
BnTCP14	TATA-box	TATATA	1905	6	-	Arabidopsis thaliana	core promoter element around -30 of transcription start	Promoter related element
BnTCP14	TATA-box	TATA	1907	4	-	Arabidopsis thaliana	core promoter element around -30 of transcription start	Promoter related element
BnTCP14	TATA-box	TATA	1991	4	-	Arabidopsis thaliana	core promoter element around -30 of transcription start	Promoter related element
BnTCP14	TGACG-motif	TGACG	872	5	+	Hordeum vulgare	cis-acting regulatory element involved in the MeJA-responsiveness	Hormone responsive elements
BnTCP14	TGACG-motif	TGACG	1608	5	+	Hordeum vulgare	cis-acting regulatory element involved in the MeJA-responsiveness	Hormone responsive elements
BnTCP14	MYB-like sequence	TAACCA	1297	6	-	Arabidopsis thaliana		Other elements
BnTCP14	G-box	CACGTC	873	6	-	Zea mays	cis-acting regulatory element involved in light responsiveness	Light responsive elements
BnTCP14	G-box	GCCACGTGGA	1790	9	-	Arabidopsis thaliana	cis-acting regulatory element involved in light responsiveness	Light responsive elements
BnTCP14	G-box	CACGTG	1792	6	-	Arabidopsis thaliana	cis-acting regulatory element involved in light responsiveness	Light responsive elements
BnTCP14	G-box	CACGTC	1936	6	-	Zea mays	cis-acting regulatory element involved in light responsiveness	Light responsive elements
BnTCP14	MYC	CATTTG	508	6	+	Arabidopsis thaliana		Other elements
BnTCP14	MYC	CATGTG	1209	6	+	Arabidopsis thaliana		Other elements
BnTCP14	MYC	CATTTG	1663	6	-	Arabidopsis thaliana		Other elements
BnTCP14	Myb-binding site	CAACAG	627	6	+	Nicotiana tabacum		Site-binding related elements
BnTCP14	Myb-binding site	CAACAG	927	6	-	Nicotiana tabacum		Site-binding related elements
BnTCP14	Unnamed__1	CGTGG	1791	5	-	Zea mays	60K protein binding site	Other elements
BnTCP14	Unnamed__1	CGTGG	1794	5	+	Zea mays	60K protein binding site	Other elements
BnTCP14	WUN-motif	AAATTACT	1282	8	+	Nicotiana glutinosa	wound-responsive element	wound-responsive element
BnTCP14	Unnamed__8	TCCACGTAGA	1790	9	-	Zea mays		Other elements
BnTCP14	TCA-element	TCAGAAGAGG	406	9	+	Brassica oleracea	cis-acting element involved in salicylic acid responsiveness	Hormone responsive elements
BnTCP14	AT~TATA-box	TATATA	157	6	+	Arabidopsis thaliana	Site-binding related elements	Promoter related element
BnTCP14	AT~TATA-box	TATATA	1894	6	-	Arabidopsis thaliana	Site-binding related elements	Promoter related element
BnTCP14	AT~TATA-box	TATATA	1903	6	-	Arabidopsis thaliana	Site-binding related elements	Promoter related element
BnTCP14	AT~TATA-box	TATATA	1905	6	-	Arabidopsis thaliana	Site-binding related elements	Promoter related element
BnTCP14	TCT-motif	TCTTAC	678	6	-	Arabidopsis thaliana	part of a light responsive element	Light responsive elements
BnTCP15	Myb	TAACTG	1120	6	-	Arabidopsis thaliana		Other elements
BnTCP15	TCT-motif	TCTTAC	479	6	-	Arabidopsis thaliana	part of a light responsive element	Light responsive elements
BnTCP15	AT~TATA-box	TATATA	31	6	+	Arabidopsis thaliana	Site-binding related elements	Promoter related element
BnTCP15	AT~TATA-box	TATATA	115	6	+	Arabidopsis thaliana	Site-binding related elements	Promoter related element
BnTCP15	AT~TATA-box	TATATA	117	6	+	Arabidopsis thaliana	Site-binding related elements	Promoter related element
BnTCP15	AT~TATA-box	TATATA	119	6	+	Arabidopsis thaliana	Site-binding related elements	Promoter related element
BnTCP15	AT~TATA-box	TATATA	865	6	+	Arabidopsis thaliana	Site-binding related elements	Promoter related element
BnTCP15	AT~TATA-box	TATATA	867	6	+	Arabidopsis thaliana	Site-binding related elements	Promoter related element
BnTCP15	AT~TATA-box	TATATA	869	6	+	Arabidopsis thaliana	Site-binding related elements	Promoter related element
BnTCP15	AT~TATA-box	TATATA	871	6	+	Arabidopsis thaliana	Site-binding related elements	Promoter related element
BnTCP15	AT~TATA-box	TATATA	879	6	+	Arabidopsis thaliana	Site-binding related elements	Promoter related element
BnTCP15	AT~TATA-box	TATATA	923	6	+	Arabidopsis thaliana	Site-binding related elements	Promoter related element
BnTCP15	AT~TATA-box	TATATA	925	6	+	Arabidopsis thaliana	Site-binding related elements	Promoter related element
BnTCP15	AT~TATA-box	TATATA	1114	6	-	Arabidopsis thaliana	Site-binding related elements	Promoter related element
BnTCP15	AT~TATA-box	TATATA	1667	6	-	Arabidopsis thaliana	Site-binding related elements	Promoter related element
BnTCP15	AT~TATA-box	TATATA	1669	6	-	Arabidopsis thaliana	Site-binding related elements	Promoter related element
BnTCP15	AT~TATA-box	TATATA	1819	6	-	Arabidopsis thaliana	Site-binding related elements	Promoter related element
BnTCP15	MSA-like	TCAAACGGT	1523	9	-	Catharanthus roseus	cis-acting element involved in cell cycle regulation	development related elements
BnTCP15	TCA-element	CCATCTTTTT	1850	9	-	Nicotiana tabacum	cis-acting element involved in salicylic acid responsiveness	Hormone responsive elements
BnTCP15	Box 4	ATTAAT	257	6	+	Petroselinum crispum	part of a conserved DNA module involved in light responsiveness	Light responsive elements
BnTCP15	Box 4	ATTAAT	1289	6	-	Petroselinum crispum	part of a conserved DNA module involved in light responsiveness	Light responsive elements
BnTCP15	Box 4	ATTAAT	1619	6	-	Petroselinum crispum	part of a conserved DNA module involved in light responsiveness	Light responsive elements
BnTCP15	Unnamed__1	CGTGG	288	5	-	Zea mays	60K protein binding site	Other elements
BnTCP15	Unnamed__1	CGTGG	1925	5	-	Zea mays	60K protein binding site	Other elements
BnTCP15	Unnamed__6	taTAAATATct	467	10	-	Zea mays		Other elements
BnTCP15	ABRE3a	TACGTG	289	6	-	Zea mays	Relevant elements of Abscisic acid	Hormone responsive elements
BnTCP15	MYC	CATGTG	702	6	+	Arabidopsis thaliana		Other elements
BnTCP15	G-Box	CACGTT	125	6	-	Pisum sativum	cis-acting regulatory element involved in light responsiveness	Light responsive elements
BnTCP15	G-Box	CACGTT	1926	6	+	Pisum sativum	cis-acting regulatory element involved in light responsiveness	Light responsive elements
BnTCP15	ATC-motif	AGTAATCT	821	8	-	Spinacia oleracea	part of a conserved DNA module involved in light responsiveness	Light responsive elements
BnTCP15	TGA-element	AACGAC	247	6	+	Brassica oleracea	auxin-responsive element	Hormone responsive elements
BnTCP15	ABRE4	CACGTA	289	6	+	Zea mays	Relevant elements of Abscisic acid	Hormone responsive elements
BnTCP15	A-box	CCGTCC	197	6	-	Petroselinum crispum	cis-acting regulatory element	Promoter related element
BnTCP15	LAMP-element	CTTTATCA	143	8	-	Pisum sativum	part of a light responsive element	Light responsive elements
BnTCP15	Unnamed__4	CTCC	159	4	+	Petroselinum hortense		Other elements
BnTCP15	Unnamed__4	CTCC	435	4	+	Petroselinum hortense		Other elements
BnTCP15	Unnamed__4	CTCC	640	4	-	Petroselinum hortense		Other elements
BnTCP15	Unnamed__4	CTCC	691	4	+	Petroselinum hortense		Other elements
BnTCP15	Unnamed__4	CTCC	752	4	+	Petroselinum hortense		Other elements
BnTCP15	Unnamed__4	CTCC	1993	4	-	Petroselinum hortense		Other elements
BnTCP15	TATA-box	TATATA	31	6	+	Arabidopsis thaliana	core promoter element around -30 of transcription start	Promoter related element
BnTCP15	TATA-box	ATATAA	32	6	+	Brassica oleracea	core promoter element around -30 of transcription start	Promoter related element
BnTCP15	TATA-box	TATA	33	4	+	Arabidopsis thaliana	core promoter element around -30 of transcription start	Promoter related element
BnTCP15	TATA-box	TATA	104	4	+	Arabidopsis thaliana	core promoter element around -30 of transcription start	Promoter related element
BnTCP15	TATA-box	TATACA	113	6	-	Helianthus annuus	core promoter element around -30 of transcription start	Promoter related element
BnTCP15	TATA-box	TATATA	115	6	+	Arabidopsis thaliana	core promoter element around -30 of transcription start	Promoter related element
BnTCP15	TATA-box	ATATAT	116	6	+	Brassica napus	core promoter element around -30 of transcription start	Promoter related element
BnTCP15	TATA-box	TATATA	117	6	+	Arabidopsis thaliana	core promoter element around -30 of transcription start	Promoter related element
BnTCP15	TATA-box	ATATAT	118	6	+	Brassica napus	core promoter element around -30 of transcription start	Promoter related element
BnTCP15	TATA-box	TATATA	119	6	+	Arabidopsis thaliana	core promoter element around -30 of transcription start	Promoter related element
BnTCP15	TATA-box	ATATAA	120	6	+	Brassica oleracea	core promoter element around -30 of transcription start	Promoter related element
BnTCP15	TATA-box	TATA	121	4	+	Arabidopsis thaliana	core promoter element around -30 of transcription start	Promoter related element
BnTCP15	TATA-box	TATACA	133	6	-	Helianthus annuus	core promoter element around -30 of transcription start	Promoter related element
BnTCP15	TATA-box	TATA	135	4	+	Arabidopsis thaliana	core promoter element around -30 of transcription start	Promoter related element
BnTCP15	TATA-box	TATACA	180	6	-	Helianthus annuus	core promoter element around -30 of transcription start	Promoter related element
BnTCP15	TATA-box	TATA	182	4	+	Arabidopsis thaliana	core promoter element around -30 of transcription start	Promoter related element
BnTCP15	TATA-box	TATA	227	4	+	Arabidopsis thaliana	core promoter element around -30 of transcription start	Promoter related element
BnTCP15	TATA-box	ATATAT	344	6	+	Brassica napus	core promoter element around -30 of transcription start	Promoter related element
BnTCP15	TATA-box	TATA	345	4	+	Arabidopsis thaliana	core promoter element around -30 of transcription start	Promoter related element
BnTCP15	TATA-box	TATA	364	4	+	Arabidopsis thaliana	core promoter element around -30 of transcription start	Promoter related element
BnTCP15	TATA-box	TATA	454	4	+	Arabidopsis thaliana	core promoter element around -30 of transcription start	Promoter related element
BnTCP15	TATA-box	TATAAA	459	6	-	Helianthus annuus	core promoter element around -30 of transcription start	Promoter related element
BnTCP15	TATA-box	TATAA	460	5	-	Arabidopsis thaliana	core promoter element around -30 of transcription start	Promoter related element
BnTCP15	TATA-box	TATA	461	4	+	Arabidopsis thaliana	core promoter element around -30 of transcription start	Promoter related element
BnTCP15	TATA-box	TATAAATA	470	8	-	Daucus carota	core promoter element around -30 of transcription start	Promoter related element
BnTCP15	TATA-box	TATAAAT	471	7	-	Brassica juncea	core promoter element around -30 of transcription start	Promoter related element
BnTCP15	TATA-box	TATAAA	472	6	-	Helianthus annuus	core promoter element around -30 of transcription start	Promoter related element
BnTCP15	TATA-box	TATAA	473	5	-	Arabidopsis thaliana	core promoter element around -30 of transcription start	Promoter related element
BnTCP15	TATA-box	TATA	474	4	+	Arabidopsis thaliana	core promoter element around -30 of transcription start	Promoter related element
BnTCP15	TATA-box	TATAAAA	828	7	-	Pisum sativum	core promoter element around -30 of transcription start	Promoter related element
BnTCP15	TATA-box	TATAAA	829	6	-	Helianthus annuus	core promoter element around -30 of transcription start	Promoter related element
BnTCP15	TATA-box	TATAA	830	5	-	Arabidopsis thaliana	core promoter element around -30 of transcription start	Promoter related element
BnTCP15	TATA-box	TATA	831	4	+	Arabidopsis thaliana	core promoter element around -30 of transcription start	Promoter related element
BnTCP15	TATA-box	TATA	844	4	+	Arabidopsis thaliana	core promoter element around -30 of transcription start	Promoter related element
BnTCP15	TATA-box	TATA	857	4	+	Arabidopsis thaliana	core promoter element around -30 of transcription start	Promoter related element
BnTCP15	TATA-box	TATACA	863	6	-	Helianthus annuus	core promoter element around -30 of transcription start	Promoter related element
BnTCP15	TATA-box	TATATA	865	6	+	Arabidopsis thaliana	core promoter element around -30 of transcription start	Promoter related element
BnTCP15	TATA-box	ATATAT	866	6	+	Brassica napus	core promoter element around -30 of transcription start	Promoter related element
BnTCP15	TATA-box	TATATA	867	6	+	Arabidopsis thaliana	core promoter element around -30 of transcription start	Promoter related element
BnTCP15	TATA-box	ATATAT	868	6	+	Brassica napus	core promoter element around -30 of transcription start	Promoter related element
BnTCP15	TATA-box	TATATA	869	6	+	Arabidopsis thaliana	core promoter element around -30 of transcription start	Promoter related element
BnTCP15	TATA-box	ATATAT	870	6	+	Brassica napus	core promoter element around -30 of transcription start	Promoter related element
BnTCP15	TATA-box	TATATA	871	6	+	Arabidopsis thaliana	core promoter element around -30 of transcription start	Promoter related element
BnTCP15	TATA-box	ATATAT	872	6	+	Brassica napus	core promoter element around -30 of transcription start	Promoter related element
BnTCP15	TATA-box	TATA	873	4	+	Arabidopsis thaliana	core promoter element around -30 of transcription start	Promoter related element
BnTCP15	TATA-box	TATACA	877	6	-	Helianthus annuus	core promoter element around -30 of transcription start	Promoter related element
BnTCP15	TATA-box	TATATA	879	6	+	Arabidopsis thaliana	core promoter element around -30 of transcription start	Promoter related element
BnTCP15	TATA-box	ATATAT	880	6	+	Brassica napus	core promoter element around -30 of transcription start	Promoter related element
BnTCP15	TATA-box	TATA	881	4	+	Arabidopsis thaliana	core promoter element around -30 of transcription start	Promoter related element
BnTCP15	TATA-box	ATATAT	907	6	+	Brassica napus	core promoter element around -30 of transcription start	Promoter related element
BnTCP15	TATA-box	TATA	908	4	+	Arabidopsis thaliana	core promoter element around -30 of transcription start	Promoter related element
BnTCP15	TATA-box	TATATAA	922	7	-	Arabidopsis thaliana	core promoter element around -30 of transcription start	Promoter related element
BnTCP15	TATA-box	TATATA	923	6	+	Arabidopsis thaliana	core promoter element around -30 of transcription start	Promoter related element
BnTCP15	TATA-box	ATATAT	924	6	+	Brassica napus	core promoter element around -30 of transcription start	Promoter related element
BnTCP15	TATA-box	TATATA	925	6	+	Arabidopsis thaliana	core promoter element around -30 of transcription start	Promoter related element
BnTCP15	TATA-box	ATATAA	926	6	+	Brassica oleracea	core promoter element around -30 of transcription start	Promoter related element
BnTCP15	TATA-box	TATA	927	4	+	Arabidopsis thaliana	core promoter element around -30 of transcription start	Promoter related element
BnTCP15	TATA-box	ATATAA	1029	6	+	Brassica oleracea	core promoter element around -30 of transcription start	Promoter related element
BnTCP15	TATA-box	TATA	1030	4	-	Arabidopsis thaliana	core promoter element around -30 of transcription start	Promoter related element
BnTCP15	TATA-box	TATA	1057	4	-	Arabidopsis thaliana	core promoter element around -30 of transcription start	Promoter related element
BnTCP15	TATA-box	TATA	1099	4	-	Arabidopsis thaliana	core promoter element around -30 of transcription start	Promoter related element
BnTCP15	TATA-box	ATATAT	1113	6	-	Brassica napus	core promoter element around -30 of transcription start	Promoter related element
BnTCP15	TATA-box	TATATA	1114	6	-	Arabidopsis thaliana	core promoter element around -30 of transcription start	Promoter related element
BnTCP15	TATA-box	TATA	1116	4	-	Arabidopsis thaliana	core promoter element around -30 of transcription start	Promoter related element
BnTCP15	TATA-box	TATA	1217	4	-	Arabidopsis thaliana	core promoter element around -30 of transcription start	Promoter related element
BnTCP15	TATA-box	TACATAAA	1230	8	+	Oryza sativa	core promoter element around -30 of transcription start	Promoter related element
BnTCP15	TATA-box	ATTATA	1361	6	+	Brassica napus	core promoter element around -30 of transcription start	Promoter related element
BnTCP15	TATA-box	TATAA	1362	5	-	Arabidopsis thaliana	core promoter element around -30 of transcription start	Promoter related element
BnTCP15	TATA-box	TATA	1363	4	-	Arabidopsis thaliana	core promoter element around -30 of transcription start	Promoter related element
BnTCP15	TATA-box	TATA	1453	4	-	Arabidopsis thaliana	core promoter element around -30 of transcription start	Promoter related element
BnTCP15	TATA-box	ATTATA	1471	6	+	Brassica napus	core promoter element around -30 of transcription start	Promoter related element
BnTCP15	TATA-box	TATAA	1472	5	-	Arabidopsis thaliana	core promoter element around -30 of transcription start	Promoter related element
BnTCP15	TATA-box	TATA	1473	4	-	Arabidopsis thaliana	core promoter element around -30 of transcription start	Promoter related element
BnTCP15	TATA-box	TATAAAT	1484	7	-	Brassica juncea	core promoter element around -30 of transcription start	Promoter related element
BnTCP15	TATA-box	TATAAA	1485	6	-	Helianthus annuus	core promoter element around -30 of transcription start	Promoter related element
BnTCP15	TATA-box	TATAA	1486	5	-	Arabidopsis thaliana	core promoter element around -30 of transcription start	Promoter related element
BnTCP15	TATA-box	TATA	1487	4	-	Arabidopsis thaliana	core promoter element around -30 of transcription start	Promoter related element
BnTCP15	TATA-box	TATAAAT	1536	7	-	Brassica juncea	core promoter element around -30 of transcription start	Promoter related element
BnTCP15	TATA-box	TATAAA	1537	6	-	Helianthus annuus	core promoter element around -30 of transcription start	Promoter related element
BnTCP15	TATA-box	TATAA	1538	5	-	Arabidopsis thaliana	core promoter element around -30 of transcription start	Promoter related element
BnTCP15	TATA-box	TATA	1539	4	-	Arabidopsis thaliana	core promoter element around -30 of transcription start	Promoter related element
BnTCP15	TATA-box	ATATAA	1544	6	+	Brassica oleracea	core promoter element around -30 of transcription start	Promoter related element
BnTCP15	TATA-box	TATA	1545	4	-	Arabidopsis thaliana	core promoter element around -30 of transcription start	Promoter related element
BnTCP15	TATA-box	TATAA	1558	5	-	Arabidopsis thaliana	core promoter element around -30 of transcription start	Promoter related element
BnTCP15	TATA-box	TATA	1559	4	-	Arabidopsis thaliana	core promoter element around -30 of transcription start	Promoter related element
BnTCP15	TATA-box	TATAAATA	1587	8	-	Daucus carota	core promoter element around -30 of transcription start	Promoter related element
BnTCP15	TATA-box	TATAAAT	1588	7	-	Brassica juncea	core promoter element around -30 of transcription start	Promoter related element
BnTCP15	TATA-box	TATAAA	1589	6	-	Helianthus annuus	core promoter element around -30 of transcription start	Promoter related element
BnTCP15	TATA-box	TATAA	1590	5	-	Arabidopsis thaliana	core promoter element around -30 of transcription start	Promoter related element
BnTCP15	TATA-box	TATA	1591	4	-	Arabidopsis thaliana	core promoter element around -30 of transcription start	Promoter related element
BnTCP15	TATA-box	ATTATA	1594	6	+	Brassica napus	core promoter element around -30 of transcription start	Promoter related element
BnTCP15	TATA-box	TATAA	1595	5	-	Arabidopsis thaliana	core promoter element around -30 of transcription start	Promoter related element
BnTCP15	TATA-box	TATA	1596	4	-	Arabidopsis thaliana	core promoter element around -30 of transcription start	Promoter related element
BnTCP15	TATA-box	ATTATA	1665	6	+	Brassica napus	core promoter element around -30 of transcription start	Promoter related element
BnTCP15	TATA-box	TATATAA	1666	7	-	Arabidopsis thaliana	core promoter element around -30 of transcription start	Promoter related element
BnTCP15	TATA-box	TATATA	1667	6	-	Arabidopsis thaliana	core promoter element around -30 of transcription start	Promoter related element
BnTCP15	TATA-box	ATATAT	1668	6	-	Brassica napus	core promoter element around -30 of transcription start	Promoter related element
BnTCP15	TATA-box	TATATA	1669	6	-	Arabidopsis thaliana	core promoter element around -30 of transcription start	Promoter related element
BnTCP15	TATA-box	TATA	1671	4	-	Arabidopsis thaliana	core promoter element around -30 of transcription start	Promoter related element
BnTCP15	TATA-box	ATATAT	1685	6	-	Brassica napus	core promoter element around -30 of transcription start	Promoter related element
BnTCP15	TATA-box	TATA	1686	4	-	Arabidopsis thaliana	core promoter element around -30 of transcription start	Promoter related element
BnTCP15	TATA-box	TATA	1710	4	-	Arabidopsis thaliana	core promoter element around -30 of transcription start	Promoter related element
BnTCP15	TATA-box	TATACA	1817	6	-	Helianthus annuus	core promoter element around -30 of transcription start	Promoter related element
BnTCP15	TATA-box	TATATA	1819	6	-	Arabidopsis thaliana	core promoter element around -30 of transcription start	Promoter related element
BnTCP15	TATA-box	TATA	1821	4	-	Arabidopsis thaliana	core promoter element around -30 of transcription start	Promoter related element
BnTCP15	TATA-box	TATA	1964	4	-	Arabidopsis thaliana	core promoter element around -30 of transcription start	Promoter related element
BnTCP15	G-box	TAAACGTG	123	8	+	Brassica oleracea	cis-acting regulatory element involved in light responsiveness	Light responsive elements
BnTCP15	G-box	CCACGTAA	288	8	+	Brassica napus	cis-acting regulatory element involved in light responsiveness	Light responsive elements
BnTCP15	G-box	TACGTG	289	6	-	Arabidopsis thaliana	cis-acting regulatory element involved in light responsiveness	Light responsive elements
BnTCP15	MYB-like sequence	TAACCA	285	6	+	Arabidopsis thaliana		Other elements
BnTCP15	MYB-like sequence	TAACCA	1344	6	+	Arabidopsis thaliana		Other elements
BnTCP15	MYB-like sequence	TAACCA	1598	6	+	Arabidopsis thaliana		Other elements
BnTCP15	GATA-motif	GATAGGA	787	7	-	Arabidopsis thaliana	part of a light responsive element	Light responsive elements
BnTCP15	GATA-motif	GATAGGA	1459	7	-	Arabidopsis thaliana	part of a light responsive element	Light responsive elements
BnTCP15	GATA-motif	AAGATAAGATT	1622	10	-	Arabidopsis thaliana	part of a light responsive element	Light responsive elements
BnTCP15	chs-CMA1a	TTACTTAA	1504	8	+	Daucus carota	part of a light responsive element	Light responsive elements
BnTCP15	ARE	AAACCA	625	6	+	Zea mays	cis-acting regulatory element essential for the anaerobic induction	Environmental stress-related element
BnTCP15	ARE	AAACCA	675	6	-	Zea mays	cis-acting regulatory element essential for the anaerobic induction	Environmental stress-related element
BnTCP15	CAAT-box	CAAT	2	4	+	Nicotiana glutinosa	common cis-acting element in promoter and enhancer regions	Site-binding related elements
BnTCP15	CAAT-box	CAAAT	24	5	-	Pisum sativum	common cis-acting element in promoter and enhancer regions	Site-binding related elements
BnTCP15	CAAT-box	CAAT	107	4	-	Nicotiana glutinosa	common cis-acting element in promoter and enhancer regions	Site-binding related elements
BnTCP15	CAAT-box	CAAT	178	4	-	Nicotiana glutinosa	common cis-acting element in promoter and enhancer regions	Site-binding related elements
BnTCP15	CAAT-box	CCAAT	194	5	-	Arabidopsis thaliana	common cis-acting element in promoter and enhancer regions	Site-binding related elements
BnTCP15	CAAT-box	CCAAT	264	5	-	Arabidopsis thaliana	common cis-acting element in promoter and enhancer regions	Site-binding related elements
BnTCP15	CAAT-box	CAAT	282	4	+	Nicotiana glutinosa	common cis-acting element in promoter and enhancer regions	Site-binding related elements
BnTCP15	CAAT-box	CAAAT	466	5	+	Pisum sativum	common cis-acting element in promoter and enhancer regions	Site-binding related elements
BnTCP15	CAAT-box	CAAT	590	4	-	Nicotiana glutinosa	common cis-acting element in promoter and enhancer regions	Site-binding related elements
BnTCP15	CAAT-box	CCAAT	609	5	+	Arabidopsis thaliana	common cis-acting element in promoter and enhancer regions	Site-binding related elements
BnTCP15	CAAT-box	CAAT	610	4	+	Nicotiana glutinosa	common cis-acting element in promoter and enhancer regions	Site-binding related elements
BnTCP15	CAAT-box	CAAAT	614	5	-	Pisum sativum	common cis-acting element in promoter and enhancer regions	Site-binding related elements
BnTCP15	CAAT-box	CAAT	886	4	+	Nicotiana glutinosa	common cis-acting element in promoter and enhancer regions	Site-binding related elements
BnTCP15	CAAT-box	CAAT	1071	4	-	Nicotiana glutinosa	common cis-acting element in promoter and enhancer regions	Site-binding related elements
BnTCP15	CAAT-box	CAAAT	1095	5	+	Pisum sativum	common cis-acting element in promoter and enhancer regions	Site-binding related elements
BnTCP15	CAAT-box	CCAAT	1188	5	+	Arabidopsis thaliana	common cis-acting element in promoter and enhancer regions	Site-binding related elements
BnTCP15	CAAT-box	CAAT	1189	4	+	Nicotiana glutinosa	common cis-acting element in promoter and enhancer regions	Site-binding related elements
BnTCP15	CAAT-box	CAAT	1267	4	-	Nicotiana glutinosa	common cis-acting element in promoter and enhancer regions	Site-binding related elements
BnTCP15	CAAT-box	CAAAT	1371	5	+	Pisum sativum	common cis-acting element in promoter and enhancer regions	Site-binding related elements
BnTCP15	CAAT-box	CAAT	1399	4	+	Nicotiana glutinosa	common cis-acting element in promoter and enhancer regions	Site-binding related elements
BnTCP15	CAAT-box	CAAT	1428	4	+	Nicotiana glutinosa	common cis-acting element in promoter and enhancer regions	Site-binding related elements
BnTCP15	CAAT-box	CAAAT	1866	5	-	Pisum sativum	common cis-acting element in promoter and enhancer regions	Site-binding related elements
BnTCP15	CAAT-box	CAAT	1946	4	-	Nicotiana glutinosa	common cis-acting element in promoter and enhancer regions	Site-binding related elements
BnTCP15	CAAT-box	CAAT	1977	4	+	Nicotiana glutinosa	common cis-acting element in promoter and enhancer regions	Site-binding related elements
BnTCP15	CAAT-box	CAAAT	1989	5	-	Pisum sativum	common cis-acting element in promoter and enhancer regions	Site-binding related elements
BnTCP15	TC-rich repeats	GTTTTCTTAC	1806	9	+	Nicotiana tabacum	cis-acting element involved in defense and stress responsiveness	Environmental stress-related element
BnTCP15	CCGTCC-box	CCGTCC	197	6	-	Petroselinum hortense		development related elements
BnTCP15	ABRE	ACGTG	126	5	+	Arabidopsis thaliana	cis-acting element involved in the abscisic acid responsiveness	Hormone responsive elements
BnTCP15	ABRE	ACGTG	289	5	-	Arabidopsis thaliana	cis-acting element involved in the abscisic acid responsiveness	Hormone responsive elements
BnTCP15	ABRE	ACGTG	1926	5	-	Arabidopsis thaliana	cis-acting element involved in the abscisic acid responsiveness	Hormone responsive elements
BnTCP15	GT1-motif	GGTTAA	1343	6	-	Arabidopsis thaliana	light responsive element	Light responsive elements
BnTCP15		motif_sequence	65	4	+	organism	short_function
BnTCP15		motif_sequence	76	4	+	organism	short_function
BnTCP15		motif_sequence	93	4	+	organism	short_function
BnTCP15		motif_sequence	399	4	-	organism	short_function
BnTCP15		motif_sequence	433	4	+	organism	short_function
BnTCP15		motif_sequence	505	4	-	organism	short_function
BnTCP15		motif_sequence	593	4	-	organism	short_function
BnTCP15		motif_sequence	708	4	+	organism	short_function
BnTCP15		motif_sequence	995	4	+	organism	short_function
BnTCP15		motif_sequence	1015	4	-	organism	short_function
BnTCP15		motif_sequence	1242	4	+	organism	short_function
BnTCP15		motif_sequence	1309	4	+	organism	short_function
BnTCP15		motif_sequence	1456	4	+	organism	short_function
BnTCP15		motif_sequence	1713	4	+	organism	short_function
BnTCP15		motif_sequence	1756	4	+	organism	short_function
BnTCP15	CCGTCC motif	CCGTCC	197	6	-	Nicotiana tabacum		development related elements
BnTCP15	AE-box	AGAAACAA	762	8	-	Arabidopsis thaliana	part of a module for light response	Light responsive elements
BnTCP15	TCA	TCATCTTCAT	808	9	+	Pisum sativum	Reverse transcription Transposable related elements	Site-binding related elements
BnTCP15	TCA	TCATCTTCAT	1856	9	-	Pisum sativum	Reverse transcription Transposable related elements	Site-binding related elements
BnTCP15	ERE	ATTTTAAA	1162	8	-	Nicotiana glutinos	estrogen response element	Hormone responsive elements
BnTCP15	ERE	ATTTCATA	1571	8	+	Nicotiana glutinos	estrogen response element	Hormone responsive elements
BnTCP15	P-box	CCTTTTG	1061	7	+	Oryza sativa	gibberellin-responsive element	Hormone responsive elements
BnTCP15	MYB	CAACCA	165	6	-	Arabidopsis thaliana		Other elements
BnTCP15	MYB	TAACCA	285	6	+	Arabidopsis thaliana		Other elements
BnTCP15	MYB	CAACCA	352	6	+	Arabidopsis thaliana		Other elements
BnTCP15	MYB	TAACCA	1344	6	+	Arabidopsis thaliana		Other elements
BnTCP15	MYB	TAACCA	1598	6	+	Arabidopsis thaliana		Other elements
BnTCP15	MYB	CAACCA	1941	6	+	Arabidopsis thaliana		Other elements
BnTCP16	TATA	TATAAAAT	409	8	-	Arabidopsis thaliana		Other elements
BnTCP16	3-AF1 binding site	TAAGAGAGGAA	1534	10	-	Solanum tuberosum	light responsive element	Light responsive elements
BnTCP16	as-1	TGACG	10	5	-	Arabidopsis thaliana		Site-binding related elements
BnTCP16	as-1	TGACG	1509	5	-	Arabidopsis thaliana		Site-binding related elements
BnTCP16	Gap-box	CAAATGAA(A/G)A	852	9	-	Arabidopsis thaliana	part of a light responsive element	Light responsive elements
BnTCP16	TCA-element	TCAGAAGAGG	1334	9	+	Brassica oleracea	cis-acting element involved in salicylic acid responsiveness	Hormone responsive elements
BnTCP16	TCA-element	TCAGAAGAGG	1442	9	+	Brassica oleracea	cis-acting element involved in salicylic acid responsiveness	Hormone responsive elements
BnTCP16	TCA-element	CCATCTTTTT	1567	9	+	Nicotiana tabacum	cis-acting element involved in salicylic acid responsiveness	Hormone responsive elements
BnTCP16	TCA-element	TCAGAAGAGG	1804	9	-	Brassica oleracea	cis-acting element involved in salicylic acid responsiveness	Hormone responsive elements
BnTCP16	TCT-motif	TCTTAC	1727	6	+	Arabidopsis thaliana	part of a light responsive element	Light responsive elements
BnTCP16	TCT-motif	TCTTAC	1858	6	-	Arabidopsis thaliana	part of a light responsive element	Light responsive elements
BnTCP16	AT~TATA-box	TATATAAA	746	8	-	Arabidopsis thaliana	Site-binding related elements	Promoter related element
BnTCP16	AT~TATA-box	TATATA	748	6	+	Arabidopsis thaliana	Site-binding related elements	Promoter related element
BnTCP16	AT~TATA-box	TATATA	1015	6	-	Arabidopsis thaliana	Site-binding related elements	Promoter related element
BnTCP16	AT~TATA-box	TATATA	1017	6	-	Arabidopsis thaliana	Site-binding related elements	Promoter related element
BnTCP16	AT~TATA-box	TATATAAA	1023	8	-	Arabidopsis thaliana	Site-binding related elements	Promoter related element
BnTCP16	AT~TATA-box	TATATA	1025	6	-	Arabidopsis thaliana	Site-binding related elements	Promoter related element
BnTCP16	AT~TATA-box	TATATA	1027	6	-	Arabidopsis thaliana	Site-binding related elements	Promoter related element
BnTCP16	AT~TATA-box	TATATA	1029	6	-	Arabidopsis thaliana	Site-binding related elements	Promoter related element
BnTCP16	AT~TATA-box	TATATA	1031	6	-	Arabidopsis thaliana	Site-binding related elements	Promoter related element
BnTCP16	AT~TATA-box	TATATA	1033	6	-	Arabidopsis thaliana	Site-binding related elements	Promoter related element
BnTCP16	AT~TATA-box	TATATA	1035	6	-	Arabidopsis thaliana	Site-binding related elements	Promoter related element
BnTCP16	AT~TATA-box	TATATAAA	1041	8	-	Arabidopsis thaliana	Site-binding related elements	Promoter related element
BnTCP16	AT~TATA-box	TATATA	1043	6	-	Arabidopsis thaliana	Site-binding related elements	Promoter related element
BnTCP16	CCAAT-box	CAACGG	335	6	-	Hordeum vulgare	MYBHv1 binding site	Site-binding related elements
BnTCP16	Myb	CAACTG	251	6	-	Arabidopsis thaliana		Other elements
BnTCP16	Myb	CAACTG	1503	6	-	Arabidopsis thaliana		Other elements
BnTCP16	Unnamed__6	taTAAATATct	1018	10	-	Zea mays		Other elements
BnTCP16	Unnamed__6	taTAAATATct	1036	10	-	Zea mays		Other elements
BnTCP16	Unnamed__6	taTAAATATct	1044	10	-	Zea mays		Other elements
BnTCP16	MYC	CATTTG	167	6	+	Arabidopsis thaliana		Other elements
BnTCP16	MYC	CATTTG	856	6	+	Arabidopsis thaliana		Other elements
BnTCP16	MYB recognition site	CCGTTG	335	6	+	Arabidopsis thaliana		Site-binding related elements
BnTCP16	ABRE3a	TACGTG	106	6	+	Zea mays	Relevant elements of Abscisic acid	Hormone responsive elements
BnTCP16	Box 4	ATTAAT	369	6	+	Petroselinum crispum	part of a conserved DNA module involved in light responsiveness	Light responsive elements
BnTCP16	Box 4	ATTAAT	373	6	+	Petroselinum crispum	part of a conserved DNA module involved in light responsiveness	Light responsive elements
BnTCP16	Box 4	ATTAAT	1346	6	-	Petroselinum crispum	part of a conserved DNA module involved in light responsiveness	Light responsive elements
BnTCP16	GA-motif	ATAGATAA	1309	8	+	Arabidopsis thaliana	part of a light responsive element	Light responsive elements
BnTCP16	WUN-motif	AAATTACT	899	8	-	Nicotiana glutinosa	wound-responsive element	wound-responsive element
BnTCP16	ABRE4	CACGTA	106	6	-	Zea mays	Relevant elements of Abscisic acid	Hormone responsive elements
BnTCP16	TGA-element	AACGAC	1929	6	+	Brassica oleracea	auxin-responsive element	Hormone responsive elements
BnTCP16	CGTCA-motif	CGTCA	10	5	+	Hordeum vulgare	cis-acting regulatory element involved in the MeJA-responsiveness	Hormone responsive elements
BnTCP16	CGTCA-motif	CGTCA	1509	5	+	Hordeum vulgare	cis-acting regulatory element involved in the MeJA-responsiveness	Hormone responsive elements
BnTCP16	telo-box	AAACCCTAACCCTAA	1839	15	-	Nicotiana tabacum		Site-binding related elements
BnTCP16	O2-site	GATGA(C/T)(A/G)TG(A/G)	1450	8	+	Zea mays	cis-acting regulatory element involved in zein metabolism regulation	development related elements
BnTCP16	CAAT-box	CCAAT	46	5	-	Arabidopsis thaliana	common cis-acting element in promoter and enhancer regions	Site-binding related elements
BnTCP16	CAAT-box	CAAT	73	4	-	Nicotiana glutinosa	common cis-acting element in promoter and enhancer regions	Site-binding related elements
BnTCP16	CAAT-box	CAAT	133	4	+	Nicotiana glutinosa	common cis-acting element in promoter and enhancer regions	Site-binding related elements
BnTCP16	CAAT-box	CAAAT	168	5	-	Pisum sativum	common cis-acting element in promoter and enhancer regions	Site-binding related elements
BnTCP16	CAAT-box	CAAT	209	4	+	Nicotiana glutinosa	common cis-acting element in promoter and enhancer regions	Site-binding related elements
BnTCP16	CAAT-box	CAAT	263	4	-	Nicotiana glutinosa	common cis-acting element in promoter and enhancer regions	Site-binding related elements
BnTCP16	CAAT-box	CCAAT	288	5	+	Arabidopsis thaliana	common cis-acting element in promoter and enhancer regions	Site-binding related elements
BnTCP16	CAAT-box	CAAT	289	4	+	Nicotiana glutinosa	common cis-acting element in promoter and enhancer regions	Site-binding related elements
BnTCP16	CAAT-box	CAAAT	322	5	-	Pisum sativum	common cis-acting element in promoter and enhancer regions	Site-binding related elements
BnTCP16	CAAT-box	CAAT	349	4	-	Nicotiana glutinosa	common cis-acting element in promoter and enhancer regions	Site-binding related elements
BnTCP16	CAAT-box	CAAAT	420	5	-	Pisum sativum	common cis-acting element in promoter and enhancer regions	Site-binding related elements
BnTCP16	CAAT-box	CAAT	451	4	+	Nicotiana glutinosa	common cis-acting element in promoter and enhancer regions	Site-binding related elements
BnTCP16	CAAT-box	CCAAT	485	5	-	Arabidopsis thaliana	common cis-acting element in promoter and enhancer regions	Site-binding related elements
BnTCP16	CAAT-box	CAAT	490	4	-	Nicotiana glutinosa	common cis-acting element in promoter and enhancer regions	Site-binding related elements
BnTCP16	CAAT-box	CAAT	524	4	+	Nicotiana glutinosa	common cis-acting element in promoter and enhancer regions	Site-binding related elements
BnTCP16	CAAT-box	CAAT	579	4	-	Nicotiana glutinosa	common cis-acting element in promoter and enhancer regions	Site-binding related elements
BnTCP16	CAAT-box	CAAT	641	4	-	Nicotiana glutinosa	common cis-acting element in promoter and enhancer regions	Site-binding related elements
BnTCP16	CAAT-box	CAAT	697	4	-	Nicotiana glutinosa	common cis-acting element in promoter and enhancer regions	Site-binding related elements
BnTCP16	CAAT-box	CAAT	760	4	+	Nicotiana glutinosa	common cis-acting element in promoter and enhancer regions	Site-binding related elements
BnTCP16	CAAT-box	CAAT	809	4	-	Nicotiana glutinosa	common cis-acting element in promoter and enhancer regions	Site-binding related elements
BnTCP16	CAAT-box	CAAAT	857	5	-	Pisum sativum	common cis-acting element in promoter and enhancer regions	Site-binding related elements
BnTCP16	CAAT-box	CAAAT	920	5	+	Pisum sativum	common cis-acting element in promoter and enhancer regions	Site-binding related elements
BnTCP16	CAAT-box	CAAAT	985	5	-	Pisum sativum	common cis-acting element in promoter and enhancer regions	Site-binding related elements
BnTCP16	CAAT-box	CAAAT	1009	5	-	Pisum sativum	common cis-acting element in promoter and enhancer regions	Site-binding related elements
BnTCP16	CAAT-box	CAAAT	1095	5	+	Pisum sativum	common cis-acting element in promoter and enhancer regions	Site-binding related elements
BnTCP16	CAAT-box	CAAT	1397	4	+	Nicotiana glutinosa	common cis-acting element in promoter and enhancer regions	Site-binding related elements
BnTCP16	CAAT-box	CAAT	1434	4	-	Nicotiana glutinosa	common cis-acting element in promoter and enhancer regions	Site-binding related elements
BnTCP16	CAAT-box	CAAAT	1628	5	-	Pisum sativum	common cis-acting element in promoter and enhancer regions	Site-binding related elements
BnTCP16	CAAT-box	CAAT	1983	4	+	Nicotiana glutinosa	common cis-acting element in promoter and enhancer regions	Site-binding related elements
BnTCP16	TC-rich repeats	ATTCTCTAAC	311	9	+	Nicotiana tabacum	cis-acting element involved in defense and stress responsiveness	Environmental stress-related element
BnTCP16	MBSI	TTTTTACGGTTA	1836	11	+	Petunia hybrida	MYB binding site involved in flavonoid biosynthetic genes regulation	Site-binding related elements
BnTCP16	Myc	TCTCTTA	1538	7	+	Arabidopsis thaliana		Other elements
BnTCP16	Myc	TCTCTTA	1859	7	-	Arabidopsis thaliana		Other elements
BnTCP16	G-box	TACGTG	106	6	+	Arabidopsis thaliana	cis-acting regulatory element involved in light responsiveness	Light responsive elements
BnTCP16	MYB-like sequence	TAACCA	163	6	+	Arabidopsis thaliana		Other elements
BnTCP16	MYB-like sequence	TAACCA	203	6	+	Arabidopsis thaliana		Other elements
BnTCP16	MYB-like sequence	TAACCA	442	6	-	Arabidopsis thaliana		Other elements
BnTCP16	TGACG-motif	TGACG	10	5	-	Hordeum vulgare	cis-acting regulatory element involved in the MeJA-responsiveness	Hormone responsive elements
BnTCP16	TGACG-motif	TGACG	1509	5	-	Hordeum vulgare	cis-acting regulatory element involved in the MeJA-responsiveness	Hormone responsive elements
BnTCP16	TATA-box	ATATAA	37	6	+	Brassica oleracea	core promoter element around -30 of transcription start	Promoter related element
BnTCP16	TATA-box	TATA	38	4	+	Arabidopsis thaliana	core promoter element around -30 of transcription start	Promoter related element
BnTCP16	TATA-box	TACAAAA	54	7	+	Oryza sativa	core promoter element around -30 of transcription start	Promoter related element
BnTCP16	TATA-box	TATAA	116	5	-	Arabidopsis thaliana	core promoter element around -30 of transcription start	Promoter related element
BnTCP16	TATA-box	TATA	117	4	+	Arabidopsis thaliana	core promoter element around -30 of transcription start	Promoter related element
BnTCP16	TATA-box	ATATAT	174	6	+	Brassica napus	core promoter element around -30 of transcription start	Promoter related element
BnTCP16	TATA-box	TATA	175	4	+	Arabidopsis thaliana	core promoter element around -30 of transcription start	Promoter related element
BnTCP16	TATA-box	ATATAT	211	6	+	Brassica napus	core promoter element around -30 of transcription start	Promoter related element
BnTCP16	TATA-box	TATA	212	4	+	Arabidopsis thaliana	core promoter element around -30 of transcription start	Promoter related element
BnTCP16	TATA-box	TAAAGATT	317	8	+	Arabidopsis thaliana	core promoter element around -30 of transcription start	Promoter related element
BnTCP16	TATA-box	TACAAAA	403	7	+	Oryza sativa	core promoter element around -30 of transcription start	Promoter related element
BnTCP16	TATA-box	TATAAAA	410	7	-	Pisum sativum	core promoter element around -30 of transcription start	Promoter related element
BnTCP16	TATA-box	TATAAA	411	6	-	Helianthus annuus	core promoter element around -30 of transcription start	Promoter related element
BnTCP16	TATA-box	TATAA	412	5	-	Arabidopsis thaliana	core promoter element around -30 of transcription start	Promoter related element
BnTCP16	TATA-box	TATA	413	4	+	Arabidopsis thaliana	core promoter element around -30 of transcription start	Promoter related element
BnTCP16	TATA-box	TATAA	428	5	-	Arabidopsis thaliana	core promoter element around -30 of transcription start	Promoter related element
BnTCP16	TATA-box	TATA	429	4	+	Arabidopsis thaliana	core promoter element around -30 of transcription start	Promoter related element
BnTCP16	TATA-box	TACAAAA	494	7	-	Oryza sativa	core promoter element around -30 of transcription start	Promoter related element
BnTCP16	TATA-box	TATACA	497	6	-	Helianthus annuus	core promoter element around -30 of transcription start	Promoter related element
BnTCP16	TATA-box	TATA	499	4	+	Arabidopsis thaliana	core promoter element around -30 of transcription start	Promoter related element
BnTCP16	TATA-box	TATAAAT	532	7	-	Brassica juncea	core promoter element around -30 of transcription start	Promoter related element
BnTCP16	TATA-box	TATAAA	533	6	-	Helianthus annuus	core promoter element around -30 of transcription start	Promoter related element
BnTCP16	TATA-box	TATAA	534	5	-	Arabidopsis thaliana	core promoter element around -30 of transcription start	Promoter related element
BnTCP16	TATA-box	TATA	535	4	+	Arabidopsis thaliana	core promoter element around -30 of transcription start	Promoter related element
BnTCP16	TATA-box	ATATAA	541	6	+	Brassica oleracea	core promoter element around -30 of transcription start	Promoter related element
BnTCP16	TATA-box	TATA	542	4	+	Arabidopsis thaliana	core promoter element around -30 of transcription start	Promoter related element
BnTCP16	TATA-box	TATA	595	4	+	Arabidopsis thaliana	core promoter element around -30 of transcription start	Promoter related element
BnTCP16	TATA-box	TATA	630	4	+	Arabidopsis thaliana	core promoter element around -30 of transcription start	Promoter related element
BnTCP16	TATA-box	TATA	638	4	+	Arabidopsis thaliana	core promoter element around -30 of transcription start	Promoter related element
BnTCP16	TATA-box	taTATAAAg	745	9	-	Lycopersicon esculentum	core promoter element around -30 of transcription start	Promoter related element
BnTCP16	TATA-box	TATAAA	746	6	-	Helianthus annuus	core promoter element around -30 of transcription start	Promoter related element
BnTCP16	TATA-box	TATATAA	747	7	-	Arabidopsis thaliana	core promoter element around -30 of transcription start	Promoter related element
BnTCP16	TATA-box	TATATA	748	6	+	Arabidopsis thaliana	core promoter element around -30 of transcription start	Promoter related element
BnTCP16	TATA-box	ATATAT	749	6	+	Brassica napus	core promoter element around -30 of transcription start	Promoter related element
BnTCP16	TATA-box	TATA	750	4	+	Arabidopsis thaliana	core promoter element around -30 of transcription start	Promoter related element
BnTCP16	TATA-box	TATA	924	4	+	Arabidopsis thaliana	core promoter element around -30 of transcription start	Promoter related element
BnTCP16	TATA-box	TATA	948	4	+	Arabidopsis thaliana	core promoter element around -30 of transcription start	Promoter related element
BnTCP16	TATA-box	TATATAA	1014	7	-	Arabidopsis thaliana	core promoter element around -30 of transcription start	Promoter related element
BnTCP16	TATA-box	TATATA	1015	6	-	Arabidopsis thaliana	core promoter element around -30 of transcription start	Promoter related element
BnTCP16	TATA-box	ATATAT	1016	6	-	Brassica napus	core promoter element around -30 of transcription start	Promoter related element
BnTCP16	TATA-box	TATATA	1017	6	-	Arabidopsis thaliana	core promoter element around -30 of transcription start	Promoter related element
BnTCP16	TATA-box	ATATAT	1018	6	-	Brassica napus	core promoter element around -30 of transcription start	Promoter related element
BnTCP16	TATA-box	TATATTTATATTT	1019	12	+	Avena sativa	core promoter element around -30 of transcription start	Promoter related element
BnTCP16	TATA-box	taTATAAAtc	1021	9	-	Arabidopsis thaliana	core promoter element around -30 of transcription start	Promoter related element
BnTCP16	TATA-box	TATAAAT	1022	7	-	Brassica juncea	core promoter element around -30 of transcription start	Promoter related element
BnTCP16	TATA-box	TATAAA	1023	6	-	Helianthus annuus	core promoter element around -30 of transcription start	Promoter related element
BnTCP16	TATA-box	TATATAA	1024	7	-	Arabidopsis thaliana	core promoter element around -30 of transcription start	Promoter related element
BnTCP16	TATA-box	TATATA	1025	6	-	Arabidopsis thaliana	core promoter element around -30 of transcription start	Promoter related element
BnTCP16	TATA-box	ATATAT	1026	6	-	Brassica napus	core promoter element around -30 of transcription start	Promoter related element
BnTCP16	TATA-box	TATATA	1027	6	-	Arabidopsis thaliana	core promoter element around -30 of transcription start	Promoter related element
BnTCP16	TATA-box	ATATAT	1028	6	-	Brassica napus	core promoter element around -30 of transcription start	Promoter related element
BnTCP16	TATA-box	TATATA	1029	6	-	Arabidopsis thaliana	core promoter element around -30 of transcription start	Promoter related element
BnTCP16	TATA-box	ATATAT	1030	6	-	Brassica napus	core promoter element around -30 of transcription start	Promoter related element
BnTCP16	TATA-box	TATATTTATATTT	1031	12	+	Avena sativa	core promoter element around -30 of transcription start	Promoter related element
BnTCP16	TATA-box	ATATAT	1032	6	-	Brassica napus	core promoter element around -30 of transcription start	Promoter related element
BnTCP16	TATA-box	TATATA	1033	6	-	Arabidopsis thaliana	core promoter element around -30 of transcription start	Promoter related element
BnTCP16	TATA-box	ATATAT	1034	6	-	Brassica napus	core promoter element around -30 of transcription start	Promoter related element
BnTCP16	TATA-box	TATATA	1035	6	-	Arabidopsis thaliana	core promoter element around -30 of transcription start	Promoter related element
BnTCP16	TATA-box	ATATAT	1036	6	-	Brassica napus	core promoter element around -30 of transcription start	Promoter related element
BnTCP16	TATA-box	TATATTTATATTT	1037	12	+	Avena sativa	core promoter element around -30 of transcription start	Promoter related element
BnTCP16	TATA-box	taTATAAAtc	1039	9	-	Arabidopsis thaliana	core promoter element around -30 of transcription start	Promoter related element
BnTCP16	TATA-box	TATAAAT	1040	7	-	Brassica juncea	core promoter element around -30 of transcription start	Promoter related element
BnTCP16	TATA-box	TATAAA	1041	6	-	Helianthus annuus	core promoter element around -30 of transcription start	Promoter related element
BnTCP16	TATA-box	TATATAA	1042	7	-	Arabidopsis thaliana	core promoter element around -30 of transcription start	Promoter related element
BnTCP16	TATA-box	TATATA	1043	6	-	Arabidopsis thaliana	core promoter element around -30 of transcription start	Promoter related element
BnTCP16	TATA-box	ATATAT	1044	6	-	Brassica napus	core promoter element around -30 of transcription start	Promoter related element
BnTCP16	TATA-box	TATA	1045	4	-	Arabidopsis thaliana	core promoter element around -30 of transcription start	Promoter related element
BnTCP16	TATA-box	TATAAATA	1047	8	-	Daucus carota	core promoter element around -30 of transcription start	Promoter related element
BnTCP16	TATA-box	TATAAAT	1048	7	-	Brassica juncea	core promoter element around -30 of transcription start	Promoter related element
BnTCP16	TATA-box	TATAAA	1049	6	-	Helianthus annuus	core promoter element around -30 of transcription start	Promoter related element
BnTCP16	TATA-box	TATAA	1050	5	-	Arabidopsis thaliana	core promoter element around -30 of transcription start	Promoter related element
BnTCP16	TATA-box	TATA	1051	4	-	Arabidopsis thaliana	core promoter element around -30 of transcription start	Promoter related element
BnTCP16	TATA-box	TACAAAA	1063	7	-	Oryza sativa	core promoter element around -30 of transcription start	Promoter related element
BnTCP16	TATA-box	ATATAT	1070	6	-	Brassica napus	core promoter element around -30 of transcription start	Promoter related element
BnTCP16	TATA-box	TATA	1071	4	-	Arabidopsis thaliana	core promoter element around -30 of transcription start	Promoter related element
BnTCP16	TATA-box	TATAA	1083	5	-	Arabidopsis thaliana	core promoter element around -30 of transcription start	Promoter related element
BnTCP16	TATA-box	TATA	1084	4	-	Arabidopsis thaliana	core promoter element around -30 of transcription start	Promoter related element
BnTCP16	TATA-box	TACATAAA	1109	8	-	Oryza sativa	core promoter element around -30 of transcription start	Promoter related element
BnTCP16	TATA-box	ATATAT	1168	6	-	Brassica napus	core promoter element around -30 of transcription start	Promoter related element
BnTCP16	TATA-box	TATA	1169	4	-	Arabidopsis thaliana	core promoter element around -30 of transcription start	Promoter related element
BnTCP16	TATA-box	ATATAA	1193	6	+	Brassica oleracea	core promoter element around -30 of transcription start	Promoter related element
BnTCP16	TATA-box	TATA	1194	4	-	Arabidopsis thaliana	core promoter element around -30 of transcription start	Promoter related element
BnTCP16	TATA-box	ATATAT	1282	6	-	Brassica napus	core promoter element around -30 of transcription start	Promoter related element
BnTCP16	TATA-box	TATA	1283	4	-	Arabidopsis thaliana	core promoter element around -30 of transcription start	Promoter related element
BnTCP16	TATA-box	TATAAA	1574	6	-	Helianthus annuus	core promoter element around -30 of transcription start	Promoter related element
BnTCP16	TATA-box	TATAA	1575	5	-	Arabidopsis thaliana	core promoter element around -30 of transcription start	Promoter related element
BnTCP16	TATA-box	TATA	1576	4	-	Arabidopsis thaliana	core promoter element around -30 of transcription start	Promoter related element
BnTCP16	TATA-box	ccTATAAAaa	1834	9	-	Arabidopsis thaliana	core promoter element around -30 of transcription start	Promoter related element
BnTCP16	Unnamed__4	CTCC	269	4	-	Petroselinum hortense		Other elements
BnTCP16	Unnamed__4	CTCC	279	4	-	Petroselinum hortense		Other elements
BnTCP16	Unnamed__4	CTCC	333	4	+	Petroselinum hortense		Other elements
BnTCP16	Unnamed__4	CTCC	729	4	-	Petroselinum hortense		Other elements
BnTCP16	Unnamed__4	CTCC	789	4	-	Petroselinum hortense		Other elements
BnTCP16	Unnamed__4	CTCC	970	4	+	Petroselinum hortense		Other elements
BnTCP16	Unnamed__4	CTCC	1534	4	+	Petroselinum hortense		Other elements
BnTCP16	Unnamed__4	CTCC	1554	4	+	Petroselinum hortense		Other elements
BnTCP16	Unnamed__4	CTCC	1684	4	+	Petroselinum hortense		Other elements
BnTCP16	Unnamed__4	CTCC	1722	4	+	Petroselinum hortense		Other elements
BnTCP16	Unnamed__4	CTCC	1918	4	+	Petroselinum hortense		Other elements
BnTCP16	Unnamed__4	CTCC	1990	4	+	Petroselinum hortense		Other elements
BnTCP16	GT1-motif	GGTTAAT	161	7	-	Avena sativa	light responsive element	Light responsive elements
BnTCP16	GT1-motif	GGTTAA	162	6	-	Arabidopsis thaliana	light responsive element	Light responsive elements
BnTCP16	GT1-motif	GGTTAA	443	6	+	Arabidopsis thaliana	light responsive element	Light responsive elements
BnTCP16	AAGAA-motif	GAAAGAA	891	7	-	Avena sativa	Relevant elements of Abscisic acid	Hormone responsive elements
BnTCP16	AAGAA-motif	GAAAGAA	1408	7	+	Avena sativa	Relevant elements of Abscisic acid	Hormone responsive elements
BnTCP16	ABRE	ACGTG	107	5	+	Arabidopsis thaliana	cis-acting element involved in the abscisic acid responsiveness	Hormone responsive elements
BnTCP16	W box	TTGACC	767	6	-	Arabidopsis thaliana		Environmental stress-related element
BnTCP16	W box	TTGACC	817	6	+	Arabidopsis thaliana		Environmental stress-related element
BnTCP16	MBS	CAACTG	251	6	-	Arabidopsis thaliana	MYB binding site involved in drought-inducibility	Environmental stress-related element
BnTCP16	MBS	CAACTG	1503	6	-	Arabidopsis thaliana	MYB binding site involved in drought-inducibility	Environmental stress-related element
BnTCP16	MYB	TAACCA	163	6	+	Arabidopsis thaliana		Other elements
BnTCP16	MYB	TAACCA	203	6	+	Arabidopsis thaliana		Other elements
BnTCP16	MYB	CAACCA	255	6	-	Arabidopsis thaliana		Other elements
BnTCP16	MYB	TAACCA	442	6	-	Arabidopsis thaliana		Other elements
BnTCP16	MYB	CAACCA	1995	6	+	Arabidopsis thaliana		Other elements
BnTCP16	ERE	ATTTTAAA	31	8	-	Nicotiana glutinos	estrogen response element	Hormone responsive elements
BnTCP16	ERE	ATTTTAAA	1138	8	+	Nicotiana glutinos	estrogen response element	Hormone responsive elements
BnTCP16	ERE	ATTTTAAA	1140	8	-	Nicotiana glutinos	estrogen response element	Hormone responsive elements
BnTCP16	ERE	ATTTTAAA	1172	8	+	Nicotiana glutinos	estrogen response element	Hormone responsive elements
BnTCP16	P-box	CCTTTTG	713	7	-	Oryza sativa	gibberellin-responsive element	Hormone responsive elements
BnTCP16	AE-box	AGAAACAA	964	8	-	Arabidopsis thaliana	part of a module for light response	Light responsive elements
BnTCP16		motif_sequence	149	4	+	organism	short_function
BnTCP16		motif_sequence	331	4	+	organism	short_function
BnTCP16		motif_sequence	680	4	+	organism	short_function
BnTCP16		motif_sequence	789	4	-	organism	short_function
BnTCP16		motif_sequence	1128	4	+	organism	short_function
BnTCP16		motif_sequence	1232	4	+	organism	short_function
BnTCP16		motif_sequence	1430	4	-	organism	short_function
BnTCP16		motif_sequence	1445	4	-	organism	short_function
BnTCP16		motif_sequence	1532	4	+	organism	short_function
BnTCP16		motif_sequence	1552	4	+	organism	short_function
BnTCP16		motif_sequence	1682	4	+	organism	short_function
BnTCP16		motif_sequence	1746	4	-	organism	short_function
BnTCP16		motif_sequence	1805	4	+	organism	short_function
BnTCP16	STRE	AGGGG	1686	5	-	Arabidopsis thaliana	Stress response element	Environmental stress-related element
BnTCP17	AAGAA-motif	GAAAGAA	1766	7	-	Avena sativa	Relevant elements of Abscisic acid	Hormone responsive elements
BnTCP17	AAGAA-motif	GAAAGAA	1770	7	-	Avena sativa	Relevant elements of Abscisic acid	Hormone responsive elements
BnTCP17	AAGAA-motif	GAAAGAA	1877	7	-	Avena sativa	Relevant elements of Abscisic acid	Hormone responsive elements
BnTCP17	GT1-motif	GGTTAA	1328	6	+	Arabidopsis thaliana	light responsive element	Light responsive elements
BnTCP17	P-box	CCTTTTG	50	7	-	Oryza sativa	gibberellin-responsive element	Hormone responsive elements
BnTCP17	P-box	CCTTTTG	1383	7	+	Oryza sativa	gibberellin-responsive element	Hormone responsive elements
BnTCP17	ERE	ATTTTAAA	253	8	-	Nicotiana glutinos	estrogen response element	Hormone responsive elements
BnTCP17	ERE	ATTTTAAA	535	8	-	Nicotiana glutinos	estrogen response element	Hormone responsive elements
BnTCP17	ERE	ATTTTAAA	1179	8	-	Nicotiana glutinos	estrogen response element	Hormone responsive elements
BnTCP17	TCA	TCATCTTCAT	769	9	+	Pisum sativum	Reverse transcription Transposable related elements	Site-binding related elements
BnTCP17	STRE	AGGGG	54	5	+	Arabidopsis thaliana	Stress response element	Environmental stress-related element
BnTCP17		motif_sequence	453	4	-	organism	short_function
BnTCP17		motif_sequence	1252	4	+	organism	short_function
BnTCP17		motif_sequence	1318	4	-	organism	short_function
BnTCP17		motif_sequence	1345	4	-	organism	short_function
BnTCP17		motif_sequence	1504	4	+	organism	short_function
BnTCP17		motif_sequence	1575	4	+	organism	short_function
BnTCP17		motif_sequence	1611	4	-	organism	short_function
BnTCP17		motif_sequence	1763	4	+	organism	short_function
BnTCP17		motif_sequence	1916	4	-	organism	short_function
BnTCP17	MYB	TAACCA	1327	6	-	Arabidopsis thaliana		Other elements
BnTCP17	MYB	CAACCA	1653	6	+	Arabidopsis thaliana		Other elements
BnTCP17	CGTCA-motif	CGTCA	1843	5	+	Hordeum vulgare	cis-acting regulatory element involved in the MeJA-responsiveness	Hormone responsive elements
BnTCP17	ACE	CTAACGTATT	887	9	-	Petroselinum crispum	cis-acting element involved in light responsiveness	Light responsive elements
BnTCP17	TGACG-motif	TGACG	1843	5	-	Hordeum vulgare	cis-acting regulatory element involved in the MeJA-responsiveness	Hormone responsive elements
BnTCP17	MYB-like sequence	TAACCA	1327	6	-	Arabidopsis thaliana		Other elements
BnTCP17	Unnamed__4	CTCC	1521	4	+	Petroselinum hortense		Other elements
BnTCP17	Unnamed__4	CTCC	1577	4	+	Petroselinum hortense		Other elements
BnTCP17	Unnamed__4	CTCC	1580	4	+	Petroselinum hortense		Other elements
BnTCP17	Unnamed__4	CTCC	1957	4	-	Petroselinum hortense		Other elements
BnTCP17	TATA-box	taTATAAAtc	84	9	-	Arabidopsis thaliana	core promoter element around -30 of transcription start	Promoter related element
BnTCP17	TATA-box	ATTATA	93	6	+	Brassica napus	core promoter element around -30 of transcription start	Promoter related element
BnTCP17	TATA-box	TATAA	94	5	-	Arabidopsis thaliana	core promoter element around -30 of transcription start	Promoter related element
BnTCP17	TATA-box	TATA	95	4	+	Arabidopsis thaliana	core promoter element around -30 of transcription start	Promoter related element
BnTCP17	TATA-box	TATAAA	109	6	-	Helianthus annuus	core promoter element around -30 of transcription start	Promoter related element
BnTCP17	TATA-box	TATAA	110	5	-	Arabidopsis thaliana	core promoter element around -30 of transcription start	Promoter related element
BnTCP17	TATA-box	TATA	111	4	+	Arabidopsis thaliana	core promoter element around -30 of transcription start	Promoter related element
BnTCP17	TATA-box	TATACA	226	6	-	Helianthus annuus	core promoter element around -30 of transcription start	Promoter related element
BnTCP17	TATA-box	TATA	228	4	+	Arabidopsis thaliana	core promoter element around -30 of transcription start	Promoter related element
BnTCP17	TATA-box	ATTATA	273	6	+	Brassica napus	core promoter element around -30 of transcription start	Promoter related element
BnTCP17	TATA-box	TATAA	274	5	-	Arabidopsis thaliana	core promoter element around -30 of transcription start	Promoter related element
BnTCP17	TATA-box	TATA	275	4	+	Arabidopsis thaliana	core promoter element around -30 of transcription start	Promoter related element
BnTCP17	TATA-box	TATAAATA	280	8	-	Daucus carota	core promoter element around -30 of transcription start	Promoter related element
BnTCP17	TATA-box	TATAAAT	281	7	-	Brassica juncea	core promoter element around -30 of transcription start	Promoter related element
BnTCP17	TATA-box	TATAAA	282	6	-	Helianthus annuus	core promoter element around -30 of transcription start	Promoter related element
BnTCP17	TATA-box	TATAA	283	5	-	Arabidopsis thaliana	core promoter element around -30 of transcription start	Promoter related element
BnTCP17	TATA-box	TATA	284	4	+	Arabidopsis thaliana	core promoter element around -30 of transcription start	Promoter related element
BnTCP17	TATA-box	TATTTAAA	368	8	+	Arabidopsis thaliana	core promoter element around -30 of transcription start	Promoter related element
BnTCP17	TATA-box	ATATAA	395	6	+	Brassica oleracea	core promoter element around -30 of transcription start	Promoter related element
BnTCP17	TATA-box	TATA	396	4	+	Arabidopsis thaliana	core promoter element around -30 of transcription start	Promoter related element
BnTCP17	TATA-box	TATA	426	4	+	Arabidopsis thaliana	core promoter element around -30 of transcription start	Promoter related element
BnTCP17	TATA-box	TATA	449	4	+	Arabidopsis thaliana	core promoter element around -30 of transcription start	Promoter related element
BnTCP17	TATA-box	TATA	576	4	+	Arabidopsis thaliana	core promoter element around -30 of transcription start	Promoter related element
BnTCP17	TATA-box	ATATAT	581	6	+	Brassica napus	core promoter element around -30 of transcription start	Promoter related element
BnTCP17	TATA-box	TATATA	582	6	+	Arabidopsis thaliana	core promoter element around -30 of transcription start	Promoter related element
BnTCP17	TATA-box	ATATAT	583	6	+	Brassica napus	core promoter element around -30 of transcription start	Promoter related element
BnTCP17	TATA-box	TATATA	584	6	+	Arabidopsis thaliana	core promoter element around -30 of transcription start	Promoter related element
BnTCP17	TATA-box	ATATAT	585	6	+	Brassica napus	core promoter element around -30 of transcription start	Promoter related element
BnTCP17	TATA-box	TATATA	586	6	+	Arabidopsis thaliana	core promoter element around -30 of transcription start	Promoter related element
BnTCP17	TATA-box	ATATAT	587	6	+	Brassica napus	core promoter element around -30 of transcription start	Promoter related element
BnTCP17	TATA-box	TATATA	588	6	+	Arabidopsis thaliana	core promoter element around -30 of transcription start	Promoter related element
BnTCP17	TATA-box	ATATAT	589	6	+	Brassica napus	core promoter element around -30 of transcription start	Promoter related element
BnTCP17	TATA-box	TATATA	590	6	+	Arabidopsis thaliana	core promoter element around -30 of transcription start	Promoter related element
BnTCP17	TATA-box	ATATAT	591	6	+	Brassica napus	core promoter element around -30 of transcription start	Promoter related element
BnTCP17	TATA-box	TATATA	592	6	+	Arabidopsis thaliana	core promoter element around -30 of transcription start	Promoter related element
BnTCP17	TATA-box	ATATAA	593	6	+	Brassica oleracea	core promoter element around -30 of transcription start	Promoter related element
BnTCP17	TATA-box	TATA	594	4	+	Arabidopsis thaliana	core promoter element around -30 of transcription start	Promoter related element
BnTCP17	TATA-box	TATA	639	4	+	Arabidopsis thaliana	core promoter element around -30 of transcription start	Promoter related element
BnTCP17	TATA-box	ATTATA	897	6	+	Brassica napus	core promoter element around -30 of transcription start	Promoter related element
BnTCP17	TATA-box	TATAA	898	5	-	Arabidopsis thaliana	core promoter element around -30 of transcription start	Promoter related element
BnTCP17	TATA-box	TATA	899	4	+	Arabidopsis thaliana	core promoter element around -30 of transcription start	Promoter related element
BnTCP17	TATA-box	ATATAA	914	6	+	Brassica oleracea	core promoter element around -30 of transcription start	Promoter related element
BnTCP17	TATA-box	TATA	915	4	+	Arabidopsis thaliana	core promoter element around -30 of transcription start	Promoter related element
BnTCP17	TATA-box	TATATA	930	6	+	Arabidopsis thaliana	core promoter element around -30 of transcription start	Promoter related element
BnTCP17	TATA-box	ATATAA	931	6	+	Brassica oleracea	core promoter element around -30 of transcription start	Promoter related element
BnTCP17	TATA-box	TATA	932	4	+	Arabidopsis thaliana	core promoter element around -30 of transcription start	Promoter related element
BnTCP17	TATA-box	TATA	964	4	+	Arabidopsis thaliana	core promoter element around -30 of transcription start	Promoter related element
BnTCP17	TATA-box	TATATA	985	6	+	Arabidopsis thaliana	core promoter element around -30 of transcription start	Promoter related element
BnTCP17	TATA-box	ATATAA	986	6	+	Brassica oleracea	core promoter element around -30 of transcription start	Promoter related element
BnTCP17	TATA-box	TATA	987	4	+	Arabidopsis thaliana	core promoter element around -30 of transcription start	Promoter related element
BnTCP17	TATA-box	ATATAT	999	6	-	Brassica napus	core promoter element around -30 of transcription start	Promoter related element
BnTCP17	TATA-box	TATA	1000	4	-	Arabidopsis thaliana	core promoter element around -30 of transcription start	Promoter related element
BnTCP17	TATA-box	ATATAA	1036	6	+	Brassica oleracea	core promoter element around -30 of transcription start	Promoter related element
BnTCP17	TATA-box	TATA	1037	4	-	Arabidopsis thaliana	core promoter element around -30 of transcription start	Promoter related element
BnTCP17	TATA-box	ATTATA	1079	6	+	Brassica napus	core promoter element around -30 of transcription start	Promoter related element
BnTCP17	TATA-box	TATAA	1080	5	-	Arabidopsis thaliana	core promoter element around -30 of transcription start	Promoter related element
BnTCP17	TATA-box	TATA	1081	4	-	Arabidopsis thaliana	core promoter element around -30 of transcription start	Promoter related element
BnTCP17	TATA-box	ATTATA	1113	6	+	Brassica napus	core promoter element around -30 of transcription start	Promoter related element
BnTCP17	TATA-box	TATAA	1114	5	-	Arabidopsis thaliana	core promoter element around -30 of transcription start	Promoter related element
BnTCP17	TATA-box	TATA	1115	4	-	Arabidopsis thaliana	core promoter element around -30 of transcription start	Promoter related element
BnTCP17	TATA-box	TATACA	1147	6	-	Helianthus annuus	core promoter element around -30 of transcription start	Promoter related element
BnTCP17	TATA-box	TATA	1149	4	-	Arabidopsis thaliana	core promoter element around -30 of transcription start	Promoter related element
BnTCP17	TATA-box	TATTTAAA	1177	8	+	Arabidopsis thaliana	core promoter element around -30 of transcription start	Promoter related element
BnTCP17	TATA-box	ATTATA	1196	6	+	Brassica napus	core promoter element around -30 of transcription start	Promoter related element
BnTCP17	TATA-box	TATATAA	1197	7	-	Arabidopsis thaliana	core promoter element around -30 of transcription start	Promoter related element
BnTCP17	TATA-box	TATATA	1198	6	-	Arabidopsis thaliana	core promoter element around -30 of transcription start	Promoter related element
BnTCP17	TATA-box	ATATAT	1199	6	-	Brassica napus	core promoter element around -30 of transcription start	Promoter related element
BnTCP17	TATA-box	TATATA	1200	6	-	Arabidopsis thaliana	core promoter element around -30 of transcription start	Promoter related element
BnTCP17	TATA-box	ATATAT	1201	6	-	Brassica napus	core promoter element around -30 of transcription start	Promoter related element
BnTCP17	TATA-box	TATATA	1202	6	-	Arabidopsis thaliana	core promoter element around -30 of transcription start	Promoter related element
BnTCP17	TATA-box	ATATAT	1203	6	-	Brassica napus	core promoter element around -30 of transcription start	Promoter related element
BnTCP17	TATA-box	TATATA	1204	6	-	Arabidopsis thaliana	core promoter element around -30 of transcription start	Promoter related element
BnTCP17	TATA-box	ATATAT	1205	6	-	Brassica napus	core promoter element around -30 of transcription start	Promoter related element
BnTCP17	TATA-box	TATATA	1206	6	-	Arabidopsis thaliana	core promoter element around -30 of transcription start	Promoter related element
BnTCP17	TATA-box	ATATAT	1207	6	-	Brassica napus	core promoter element around -30 of transcription start	Promoter related element
BnTCP17	TATA-box	TATATA	1208	6	-	Arabidopsis thaliana	core promoter element around -30 of transcription start	Promoter related element
BnTCP17	TATA-box	ATATAA	1209	6	+	Brassica oleracea	core promoter element around -30 of transcription start	Promoter related element
BnTCP17	TATA-box	TATA	1210	4	-	Arabidopsis thaliana	core promoter element around -30 of transcription start	Promoter related element
BnTCP17	TATA-box	TATAAAA	1246	7	-	Pisum sativum	core promoter element around -30 of transcription start	Promoter related element
BnTCP17	TATA-box	TATAAA	1247	6	-	Helianthus annuus	core promoter element around -30 of transcription start	Promoter related element
BnTCP17	TATA-box	TATAA	1248	5	-	Arabidopsis thaliana	core promoter element around -30 of transcription start	Promoter related element
BnTCP17	TATA-box	TATA	1249	4	-	Arabidopsis thaliana	core promoter element around -30 of transcription start	Promoter related element
BnTCP17	TATA-box	TATACA	1441	6	-	Helianthus annuus	core promoter element around -30 of transcription start	Promoter related element
BnTCP17	TATA-box	TATA	1443	4	-	Arabidopsis thaliana	core promoter element around -30 of transcription start	Promoter related element
BnTCP17	TATA-box	TATA	1558	4	-	Arabidopsis thaliana	core promoter element around -30 of transcription start	Promoter related element
BnTCP17	TATA-box	TATA	1701	4	-	Arabidopsis thaliana	core promoter element around -30 of transcription start	Promoter related element
BnTCP17	GATA-motif	AAGGATAAGG	1355	9	+	Solanum tuberosum	part of a light responsive element	Light responsive elements
BnTCP17	GATA-motif	AAGATAAGATT	1858	10	-	Arabidopsis thaliana	part of a light responsive element	Light responsive elements
BnTCP17	CAAT-box	CAAAT	13	5	-	Pisum sativum	common cis-acting element in promoter and enhancer regions	Site-binding related elements
BnTCP17	CAAT-box	CAAT	22	4	+	Nicotiana glutinosa	common cis-acting element in promoter and enhancer regions	Site-binding related elements
BnTCP17	CAAT-box	CCAAT	24	5	-	Arabidopsis thaliana	common cis-acting element in promoter and enhancer regions	Site-binding related elements
BnTCP17	CAAT-box	CCAAT	32	5	+	Arabidopsis thaliana	common cis-acting element in promoter and enhancer regions	Site-binding related elements
BnTCP17	CAAT-box	CAAT	33	4	+	Nicotiana glutinosa	common cis-acting element in promoter and enhancer regions	Site-binding related elements
BnTCP17	CAAT-box	CAAAT	135	5	-	Pisum sativum	common cis-acting element in promoter and enhancer regions	Site-binding related elements
BnTCP17	CAAT-box	CAAT	149	4	-	Nicotiana glutinosa	common cis-acting element in promoter and enhancer regions	Site-binding related elements
BnTCP17	CAAT-box	CAAT	242	4	+	Nicotiana glutinosa	common cis-acting element in promoter and enhancer regions	Site-binding related elements
BnTCP17	CAAT-box	CAAT	244	4	-	Nicotiana glutinosa	common cis-acting element in promoter and enhancer regions	Site-binding related elements
BnTCP17	CAAT-box	CAAT	269	4	-	Nicotiana glutinosa	common cis-acting element in promoter and enhancer regions	Site-binding related elements
BnTCP17	CAAT-box	CAAT	297	4	+	Nicotiana glutinosa	common cis-acting element in promoter and enhancer regions	Site-binding related elements
BnTCP17	CAAT-box	CAAT	315	4	+	Nicotiana glutinosa	common cis-acting element in promoter and enhancer regions	Site-binding related elements
BnTCP17	CAAT-box	CAAT	481	4	+	Nicotiana glutinosa	common cis-acting element in promoter and enhancer regions	Site-binding related elements
BnTCP17	CAAT-box	CAAT	505	4	-	Nicotiana glutinosa	common cis-acting element in promoter and enhancer regions	Site-binding related elements
BnTCP17	CAAT-box	CAAT	529	4	+	Nicotiana glutinosa	common cis-acting element in promoter and enhancer regions	Site-binding related elements
BnTCP17	CAAT-box	CAAT	558	4	+	Nicotiana glutinosa	common cis-acting element in promoter and enhancer regions	Site-binding related elements
BnTCP17	CAAT-box	CAAT	566	4	+	Nicotiana glutinosa	common cis-acting element in promoter and enhancer regions	Site-binding related elements
BnTCP17	CAAT-box	CAAAT	674	5	+	Pisum sativum	common cis-acting element in promoter and enhancer regions	Site-binding related elements
BnTCP17	CAAT-box	CAAT	744	4	-	Nicotiana glutinosa	common cis-acting element in promoter and enhancer regions	Site-binding related elements
BnTCP17	CAAT-box	CAAAT	754	5	+	Pisum sativum	common cis-acting element in promoter and enhancer regions	Site-binding related elements
BnTCP17	CAAT-box	CAAT	824	4	-	Nicotiana glutinosa	common cis-acting element in promoter and enhancer regions	Site-binding related elements
BnTCP17	CAAT-box	CCAAT	975	5	+	Arabidopsis thaliana	common cis-acting element in promoter and enhancer regions	Site-binding related elements
BnTCP17	CAAT-box	CAAT	976	4	+	Nicotiana glutinosa	common cis-acting element in promoter and enhancer regions	Site-binding related elements
BnTCP17	CAAT-box	CAAAT	1015	5	+	Pisum sativum	common cis-acting element in promoter and enhancer regions	Site-binding related elements
BnTCP17	CAAT-box	CAAT	1023	4	+	Nicotiana glutinosa	common cis-acting element in promoter and enhancer regions	Site-binding related elements
BnTCP17	CAAT-box	CAAT	1166	4	-	Nicotiana glutinosa	common cis-acting element in promoter and enhancer regions	Site-binding related elements
BnTCP17	CAAT-box	CAAT	1194	4	+	Nicotiana glutinosa	common cis-acting element in promoter and enhancer regions	Site-binding related elements
BnTCP17	CAAT-box	CAAT	1243	4	+	Nicotiana glutinosa	common cis-acting element in promoter and enhancer regions	Site-binding related elements
BnTCP17	CAAT-box	CAAT	1379	4	+	Nicotiana glutinosa	common cis-acting element in promoter and enhancer regions	Site-binding related elements
BnTCP17	CAAT-box	CAAAT	1394	5	+	Pisum sativum	common cis-acting element in promoter and enhancer regions	Site-binding related elements
BnTCP17	CAAT-box	CAAAT	1482	5	+	Pisum sativum	common cis-acting element in promoter and enhancer regions	Site-binding related elements
BnTCP17	CAAT-box	CAAAT	1524	5	+	Pisum sativum	common cis-acting element in promoter and enhancer regions	Site-binding related elements
BnTCP17	CAAT-box	CAAT	1673	4	+	Nicotiana glutinosa	common cis-acting element in promoter and enhancer regions	Site-binding related elements
BnTCP17	CAAT-box	CAAT	1744	4	-	Nicotiana glutinosa	common cis-acting element in promoter and enhancer regions	Site-binding related elements
BnTCP17	CAAT-box	CAAT	1759	4	-	Nicotiana glutinosa	common cis-acting element in promoter and enhancer regions	Site-binding related elements
BnTCP17	CAAT-box	CAAT	1831	4	-	Nicotiana glutinosa	common cis-acting element in promoter and enhancer regions	Site-binding related elements
BnTCP17	CAAT-box	CAAT	1835	4	-	Nicotiana glutinosa	common cis-acting element in promoter and enhancer regions	Site-binding related elements
BnTCP17	CAAT-box	CAAT	1948	4	-	Nicotiana glutinosa	common cis-acting element in promoter and enhancer regions	Site-binding related elements
BnTCP17	GA-motif	ATAGATAA	87	8	-	Arabidopsis thaliana	part of a light responsive element	Light responsive elements
BnTCP17	GA-motif	ATAGATAA	1485	8	+	Arabidopsis thaliana	part of a light responsive element	Light responsive elements
BnTCP17	MYC	CATTTG	12	6	+	Arabidopsis thaliana		Other elements
BnTCP17	MYC	CAATTG	22	6	+	Arabidopsis thaliana		Other elements
BnTCP17	MYC	CATTTG	134	6	+	Arabidopsis thaliana		Other elements
BnTCP17	MYC	CAATTG	242	6	+	Arabidopsis thaliana		Other elements
BnTCP17	MYC	CATTTG	1524	6	-	Arabidopsis thaliana		Other elements
BnTCP17	I-box	atGATAAGGTC	1356	10	+	Helianthus annuus	part of a light responsive element	Light responsive elements
BnTCP17	I-box	AGATAAGG	1357	8	+	Triticum aestivum	part of a light responsive element	Light responsive elements
BnTCP17	ATC-motif	AGTAATCT	1855	8	+	Spinacia oleracea	part of a conserved DNA module involved in light responsiveness	Light responsive elements
BnTCP17	as-1	TGACG	1843	5	-	Arabidopsis thaliana		Site-binding related elements
BnTCP17	TATA	TATAAAAT	932	8	+	Arabidopsis thaliana		Other elements
BnTCP17	TATA	TATAAAAT	1245	8	-	Arabidopsis thaliana		Other elements
BnTCP17	AT~TATA-box	TATATA	582	6	+	Arabidopsis thaliana	Site-binding related elements	Promoter related element
BnTCP17	AT~TATA-box	TATATA	584	6	+	Arabidopsis thaliana	Site-binding related elements	Promoter related element
BnTCP17	AT~TATA-box	TATATA	586	6	+	Arabidopsis thaliana	Site-binding related elements	Promoter related element
BnTCP17	AT~TATA-box	TATATA	588	6	+	Arabidopsis thaliana	Site-binding related elements	Promoter related element
BnTCP17	AT~TATA-box	TATATA	590	6	+	Arabidopsis thaliana	Site-binding related elements	Promoter related element
BnTCP17	AT~TATA-box	TATATA	592	6	+	Arabidopsis thaliana	Site-binding related elements	Promoter related element
BnTCP17	AT~TATA-box	TATATA	930	6	+	Arabidopsis thaliana	Site-binding related elements	Promoter related element
BnTCP17	AT~TATA-box	TATATA	985	6	+	Arabidopsis thaliana	Site-binding related elements	Promoter related element
BnTCP17	AT~TATA-box	TATATA	1198	6	-	Arabidopsis thaliana	Site-binding related elements	Promoter related element
BnTCP17	AT~TATA-box	TATATA	1200	6	-	Arabidopsis thaliana	Site-binding related elements	Promoter related element
BnTCP17	AT~TATA-box	TATATA	1202	6	-	Arabidopsis thaliana	Site-binding related elements	Promoter related element
BnTCP17	AT~TATA-box	TATATA	1204	6	-	Arabidopsis thaliana	Site-binding related elements	Promoter related element
BnTCP17	AT~TATA-box	TATATA	1206	6	-	Arabidopsis thaliana	Site-binding related elements	Promoter related element
BnTCP17	AT~TATA-box	TATATA	1208	6	-	Arabidopsis thaliana	Site-binding related elements	Promoter related element
BnTCP18	O2-site	GATGACATGG	1393	9	+	Zea mays	cis-acting regulatory element involved in zein metabolism regulation	development related elements
BnTCP18	circadian	CAAAGATATC	1777	9	+	Lycopersicon esculentum	cis-acting regulatory element involved in circadian control	development related elements
BnTCP18	CAAT-box	CAAAT	186	5	+	Pisum sativum	common cis-acting element in promoter and enhancer regions	Site-binding related elements
BnTCP18	CAAT-box	CAAT	196	4	+	Nicotiana glutinosa	common cis-acting element in promoter and enhancer regions	Site-binding related elements
BnTCP18	CAAT-box	CAAT	271	4	+	Nicotiana glutinosa	common cis-acting element in promoter and enhancer regions	Site-binding related elements
BnTCP18	CAAT-box	CAAT	281	4	+	Nicotiana glutinosa	common cis-acting element in promoter and enhancer regions	Site-binding related elements
BnTCP18	CAAT-box	CAAT	309	4	-	Nicotiana glutinosa	common cis-acting element in promoter and enhancer regions	Site-binding related elements
BnTCP18	CAAT-box	CAAAT	326	5	-	Pisum sativum	common cis-acting element in promoter and enhancer regions	Site-binding related elements
BnTCP18	CAAT-box	CAAT	343	4	-	Nicotiana glutinosa	common cis-acting element in promoter and enhancer regions	Site-binding related elements
BnTCP18	CAAT-box	CAAAT	435	5	-	Pisum sativum	common cis-acting element in promoter and enhancer regions	Site-binding related elements
BnTCP18	CAAT-box	CAAT	538	4	-	Nicotiana glutinosa	common cis-acting element in promoter and enhancer regions	Site-binding related elements
BnTCP18	CAAT-box	CAAAT	669	5	-	Pisum sativum	common cis-acting element in promoter and enhancer regions	Site-binding related elements
BnTCP18	CAAT-box	CAAT	707	4	+	Nicotiana glutinosa	common cis-acting element in promoter and enhancer regions	Site-binding related elements
BnTCP18	CAAT-box	CAAT	765	4	-	Nicotiana glutinosa	common cis-acting element in promoter and enhancer regions	Site-binding related elements
BnTCP18	CAAT-box	CAAAT	811	5	-	Pisum sativum	common cis-acting element in promoter and enhancer regions	Site-binding related elements
BnTCP18	CAAT-box	CAAAT	852	5	-	Pisum sativum	common cis-acting element in promoter and enhancer regions	Site-binding related elements
BnTCP18	CAAT-box	CAAT	919	4	-	Nicotiana glutinosa	common cis-acting element in promoter and enhancer regions	Site-binding related elements
BnTCP18	CAAT-box	CAAT	1006	4	+	Nicotiana glutinosa	common cis-acting element in promoter and enhancer regions	Site-binding related elements
BnTCP18	CAAT-box	CAAT	1060	4	+	Nicotiana glutinosa	common cis-acting element in promoter and enhancer regions	Site-binding related elements
BnTCP18	CAAT-box	CAAAT	1062	5	-	Pisum sativum	common cis-acting element in promoter and enhancer regions	Site-binding related elements
BnTCP18	CAAT-box	CAAAT	1086	5	-	Pisum sativum	common cis-acting element in promoter and enhancer regions	Site-binding related elements
BnTCP18	CAAT-box	CAAT	1108	4	+	Nicotiana glutinosa	common cis-acting element in promoter and enhancer regions	Site-binding related elements
BnTCP18	CAAT-box	CAAT	1145	4	-	Nicotiana glutinosa	common cis-acting element in promoter and enhancer regions	Site-binding related elements
BnTCP18	CAAT-box	CAAT	1202	4	-	Nicotiana glutinosa	common cis-acting element in promoter and enhancer regions	Site-binding related elements
BnTCP18	CAAT-box	CAAAT	1342	5	-	Pisum sativum	common cis-acting element in promoter and enhancer regions	Site-binding related elements
BnTCP18	CAAT-box	CAAT	1421	4	+	Nicotiana glutinosa	common cis-acting element in promoter and enhancer regions	Site-binding related elements
BnTCP18	CAAT-box	CCAAT	1495	5	-	Arabidopsis thaliana	common cis-acting element in promoter and enhancer regions	Site-binding related elements
BnTCP18	CAAT-box	CCAAT	1552	5	+	Arabidopsis thaliana	common cis-acting element in promoter and enhancer regions	Site-binding related elements
BnTCP18	CAAT-box	CAAT	1553	4	+	Nicotiana glutinosa	common cis-acting element in promoter and enhancer regions	Site-binding related elements
BnTCP18	CAAT-box	CAAT	1607	4	-	Nicotiana glutinosa	common cis-acting element in promoter and enhancer regions	Site-binding related elements
BnTCP18	CAAT-box	CAAT	1695	4	+	Nicotiana glutinosa	common cis-acting element in promoter and enhancer regions	Site-binding related elements
BnTCP18	CAAT-box	CCAAT	1754	5	+	Arabidopsis thaliana	common cis-acting element in promoter and enhancer regions	Site-binding related elements
BnTCP18	CAAT-box	CAAT	1755	4	+	Nicotiana glutinosa	common cis-acting element in promoter and enhancer regions	Site-binding related elements
BnTCP18	CAAT-box	CAAT	1786	4	+	Nicotiana glutinosa	common cis-acting element in promoter and enhancer regions	Site-binding related elements
BnTCP18	CAAT-box	CAAAT	1790	5	+	Pisum sativum	common cis-acting element in promoter and enhancer regions	Site-binding related elements
BnTCP18	CAAT-box	CAAT	1838	4	-	Nicotiana glutinosa	common cis-acting element in promoter and enhancer regions	Site-binding related elements
BnTCP18	CAAT-box	CAAT	1852	4	+	Nicotiana glutinosa	common cis-acting element in promoter and enhancer regions	Site-binding related elements
BnTCP18	CAAT-box	AGCTCAATTTCA	1867	11	+	Daucus carota	common cis-acting element in promoter and enhancer regions	Site-binding related elements
BnTCP18	CAAT-box	CAAT	1871	4	+	Nicotiana glutinosa	common cis-acting element in promoter and enhancer regions	Site-binding related elements
BnTCP18	CAAT-box	CAAT	1989	4	+	Nicotiana glutinosa	common cis-acting element in promoter and enhancer regions	Site-binding related elements
BnTCP18	CAAT-box	CAAT	1995	4	-	Nicotiana glutinosa	common cis-acting element in promoter and enhancer regions	Site-binding related elements
BnTCP18	ARE	AAACCA	201	6	-	Zea mays	cis-acting regulatory element essential for the anaerobic induction	Environmental stress-related element
BnTCP18	ARE	AAACCA	1153	6	-	Zea mays	cis-acting regulatory element essential for the anaerobic induction	Environmental stress-related element
BnTCP18	MYB-like sequence	TAACCA	132	6	-	Arabidopsis thaliana		Other elements
BnTCP18	Unnamed__4	CTCC	105	4	+	Petroselinum hortense		Other elements
BnTCP18	Unnamed__4	CTCC	498	4	+	Petroselinum hortense		Other elements
BnTCP18	Unnamed__4	CTCC	1579	4	-	Petroselinum hortense		Other elements
BnTCP18	Unnamed__4	CTCC	1829	4	+	Petroselinum hortense		Other elements
BnTCP18	TATA-box	TATAA	135	5	-	Arabidopsis thaliana	core promoter element around -30 of transcription start	Promoter related element
BnTCP18	TATA-box	TATA	136	4	+	Arabidopsis thaliana	core promoter element around -30 of transcription start	Promoter related element
BnTCP18	TATA-box	ATATAT	157	6	+	Brassica napus	core promoter element around -30 of transcription start	Promoter related element
BnTCP18	TATA-box	TATA	158	4	+	Arabidopsis thaliana	core promoter element around -30 of transcription start	Promoter related element
BnTCP18	TATA-box	TATA	267	4	+	Arabidopsis thaliana	core promoter element around -30 of transcription start	Promoter related element
BnTCP18	TATA-box	TATAAA	317	6	-	Helianthus annuus	core promoter element around -30 of transcription start	Promoter related element
BnTCP18	TATA-box	TATAA	318	5	-	Arabidopsis thaliana	core promoter element around -30 of transcription start	Promoter related element
BnTCP18	TATA-box	TATA	319	4	+	Arabidopsis thaliana	core promoter element around -30 of transcription start	Promoter related element
BnTCP18	TATA-box	TATAAA	363	6	-	Helianthus annuus	core promoter element around -30 of transcription start	Promoter related element
BnTCP18	TATA-box	TATAA	364	5	-	Arabidopsis thaliana	core promoter element around -30 of transcription start	Promoter related element
BnTCP18	TATA-box	TATA	365	4	+	Arabidopsis thaliana	core promoter element around -30 of transcription start	Promoter related element
BnTCP18	TATA-box	ATTATA	430	6	+	Brassica napus	core promoter element around -30 of transcription start	Promoter related element
BnTCP18	TATA-box	TATAA	431	5	-	Arabidopsis thaliana	core promoter element around -30 of transcription start	Promoter related element
BnTCP18	TATA-box	TATA	432	4	+	Arabidopsis thaliana	core promoter element around -30 of transcription start	Promoter related element
BnTCP18	TATA-box	ATTATA	587	6	+	Brassica napus	core promoter element around -30 of transcription start	Promoter related element
BnTCP18	TATA-box	TATAA	588	5	-	Arabidopsis thaliana	core promoter element around -30 of transcription start	Promoter related element
BnTCP18	TATA-box	TATA	589	4	+	Arabidopsis thaliana	core promoter element around -30 of transcription start	Promoter related element
BnTCP18	TATA-box	ccTATAAAaa	608	9	-	Arabidopsis thaliana	core promoter element around -30 of transcription start	Promoter related element
BnTCP18	TATA-box	TATAAAA	609	7	-	Pisum sativum	core promoter element around -30 of transcription start	Promoter related element
BnTCP18	TATA-box	TATAAA	610	6	-	Helianthus annuus	core promoter element around -30 of transcription start	Promoter related element
BnTCP18	TATA-box	TATAA	611	5	-	Arabidopsis thaliana	core promoter element around -30 of transcription start	Promoter related element
BnTCP18	TATA-box	TATA	612	4	+	Arabidopsis thaliana	core promoter element around -30 of transcription start	Promoter related element
BnTCP18	TATA-box	TATAAA	630	6	-	Helianthus annuus	core promoter element around -30 of transcription start	Promoter related element
BnTCP18	TATA-box	TATAA	631	5	-	Arabidopsis thaliana	core promoter element around -30 of transcription start	Promoter related element
BnTCP18	TATA-box	TATA	632	4	+	Arabidopsis thaliana	core promoter element around -30 of transcription start	Promoter related element
BnTCP18	TATA-box	TATA	716	4	+	Arabidopsis thaliana	core promoter element around -30 of transcription start	Promoter related element
BnTCP18	TATA-box	TATATA	758	6	+	Arabidopsis thaliana	core promoter element around -30 of transcription start	Promoter related element
BnTCP18	TATA-box	ATATAT	759	6	+	Brassica napus	core promoter element around -30 of transcription start	Promoter related element
BnTCP18	TATA-box	TATATA	760	6	+	Arabidopsis thaliana	core promoter element around -30 of transcription start	Promoter related element
BnTCP18	TATA-box	ATATAT	761	6	+	Brassica napus	core promoter element around -30 of transcription start	Promoter related element
BnTCP18	TATA-box	TATA	762	4	+	Arabidopsis thaliana	core promoter element around -30 of transcription start	Promoter related element
BnTCP18	TATA-box	TATAAAA	775	7	-	Pisum sativum	core promoter element around -30 of transcription start	Promoter related element
BnTCP18	TATA-box	TATAAA	776	6	-	Helianthus annuus	core promoter element around -30 of transcription start	Promoter related element
BnTCP18	TATA-box	TATAA	777	5	-	Arabidopsis thaliana	core promoter element around -30 of transcription start	Promoter related element
BnTCP18	TATA-box	TATA	778	4	+	Arabidopsis thaliana	core promoter element around -30 of transcription start	Promoter related element
BnTCP18	TATA-box	ATATAT	783	6	+	Brassica napus	core promoter element around -30 of transcription start	Promoter related element
BnTCP18	TATA-box	TATA	784	4	+	Arabidopsis thaliana	core promoter element around -30 of transcription start	Promoter related element
BnTCP18	TATA-box	TATACA	817	6	-	Helianthus annuus	core promoter element around -30 of transcription start	Promoter related element
BnTCP18	TATA-box	TATA	819	4	+	Arabidopsis thaliana	core promoter element around -30 of transcription start	Promoter related element
BnTCP18	TATA-box	ATATAT	827	6	+	Brassica napus	core promoter element around -30 of transcription start	Promoter related element
BnTCP18	TATA-box	TATATA	828	6	+	Arabidopsis thaliana	core promoter element around -30 of transcription start	Promoter related element
BnTCP18	TATA-box	TATA	830	4	+	Arabidopsis thaliana	core promoter element around -30 of transcription start	Promoter related element
BnTCP18	TATA-box	TATACA	847	6	-	Helianthus annuus	core promoter element around -30 of transcription start	Promoter related element
BnTCP18	TATA-box	TATA	849	4	+	Arabidopsis thaliana	core promoter element around -30 of transcription start	Promoter related element
BnTCP18	TATA-box	ATATAA	875	6	+	Brassica oleracea	core promoter element around -30 of transcription start	Promoter related element
BnTCP18	TATA-box	TATA	876	4	+	Arabidopsis thaliana	core promoter element around -30 of transcription start	Promoter related element
BnTCP18	TATA-box	TATATTTATATTT	929	12	-	Avena sativa	core promoter element around -30 of transcription start	Promoter related element
BnTCP18	TATA-box	ATATAA	937	6	+	Brassica oleracea	core promoter element around -30 of transcription start	Promoter related element
BnTCP18	TATA-box	TATA	938	4	+	Arabidopsis thaliana	core promoter element around -30 of transcription start	Promoter related element
BnTCP18	TATA-box	TATATTTATATTT	946	12	+	Avena sativa	core promoter element around -30 of transcription start	Promoter related element
BnTCP18	TATA-box	TATAAATA	948	8	-	Daucus carota	core promoter element around -30 of transcription start	Promoter related element
BnTCP18	TATA-box	TATAAAT	949	7	-	Brassica juncea	core promoter element around -30 of transcription start	Promoter related element
BnTCP18	TATA-box	TATAAA	950	6	-	Helianthus annuus	core promoter element around -30 of transcription start	Promoter related element
BnTCP18	TATA-box	TATAA	951	5	-	Arabidopsis thaliana	core promoter element around -30 of transcription start	Promoter related element
BnTCP18	TATA-box	TATA	952	4	+	Arabidopsis thaliana	core promoter element around -30 of transcription start	Promoter related element
BnTCP18	TATA-box	TATAAAT	987	7	-	Brassica juncea	core promoter element around -30 of transcription start	Promoter related element
BnTCP18	TATA-box	TATAAA	988	6	-	Helianthus annuus	core promoter element around -30 of transcription start	Promoter related element
BnTCP18	TATA-box	TATAA	989	5	-	Arabidopsis thaliana	core promoter element around -30 of transcription start	Promoter related element
BnTCP18	TATA-box	TATA	990	4	+	Arabidopsis thaliana	core promoter element around -30 of transcription start	Promoter related element
BnTCP18	TATA-box	ATATAT	1008	6	-	Brassica napus	core promoter element around -30 of transcription start	Promoter related element
BnTCP18	TATA-box	TATA	1009	4	-	Arabidopsis thaliana	core promoter element around -30 of transcription start	Promoter related element
BnTCP18	TATA-box	TATAAATA	1011	8	-	Daucus carota	core promoter element around -30 of transcription start	Promoter related element
BnTCP18	TATA-box	TATAAAT	1012	7	-	Brassica juncea	core promoter element around -30 of transcription start	Promoter related element
BnTCP18	TATA-box	TATAAA	1013	6	-	Helianthus annuus	core promoter element around -30 of transcription start	Promoter related element
BnTCP18	TATA-box	TATAA	1014	5	-	Arabidopsis thaliana	core promoter element around -30 of transcription start	Promoter related element
BnTCP18	TATA-box	TATA	1015	4	-	Arabidopsis thaliana	core promoter element around -30 of transcription start	Promoter related element
BnTCP18	TATA-box	ATTATA	1033	6	+	Brassica napus	core promoter element around -30 of transcription start	Promoter related element
BnTCP18	TATA-box	TATAA	1034	5	-	Arabidopsis thaliana	core promoter element around -30 of transcription start	Promoter related element
BnTCP18	TATA-box	TATA	1035	4	-	Arabidopsis thaliana	core promoter element around -30 of transcription start	Promoter related element
BnTCP18	TATA-box	ATTATA	1038	6	+	Brassica napus	core promoter element around -30 of transcription start	Promoter related element
BnTCP18	TATA-box	TATAA	1039	5	-	Arabidopsis thaliana	core promoter element around -30 of transcription start	Promoter related element
BnTCP18	TATA-box	TATA	1040	4	-	Arabidopsis thaliana	core promoter element around -30 of transcription start	Promoter related element
BnTCP18	TATA-box	TATAA	1138	5	-	Arabidopsis thaliana	core promoter element around -30 of transcription start	Promoter related element
BnTCP18	TATA-box	TATA	1139	4	-	Arabidopsis thaliana	core promoter element around -30 of transcription start	Promoter related element
BnTCP18	TATA-box	TATAA	1197	5	-	Arabidopsis thaliana	core promoter element around -30 of transcription start	Promoter related element
BnTCP18	TATA-box	TATA	1198	4	-	Arabidopsis thaliana	core promoter element around -30 of transcription start	Promoter related element
BnTCP18	TATA-box	ATTATA	1232	6	+	Brassica napus	core promoter element around -30 of transcription start	Promoter related element
BnTCP18	TATA-box	TATATAA	1233	7	-	Arabidopsis thaliana	core promoter element around -30 of transcription start	Promoter related element
BnTCP18	TATA-box	TATATA	1234	6	-	Arabidopsis thaliana	core promoter element around -30 of transcription start	Promoter related element
BnTCP18	TATA-box	ATATAA	1235	6	+	Brassica oleracea	core promoter element around -30 of transcription start	Promoter related element
BnTCP18	TATA-box	TATA	1236	4	-	Arabidopsis thaliana	core promoter element around -30 of transcription start	Promoter related element
BnTCP18	TATA-box	ATATAA	1360	6	+	Brassica oleracea	core promoter element around -30 of transcription start	Promoter related element
BnTCP18	TATA-box	TATA	1361	4	-	Arabidopsis thaliana	core promoter element around -30 of transcription start	Promoter related element
BnTCP18	TATA-box	TATA	1372	4	-	Arabidopsis thaliana	core promoter element around -30 of transcription start	Promoter related element
BnTCP18	TATA-box	TACATAAA	1429	8	+	Oryza sativa	core promoter element around -30 of transcription start	Promoter related element
BnTCP18	TATA-box	ATATAA	1504	6	+	Brassica oleracea	core promoter element around -30 of transcription start	Promoter related element
BnTCP18	TATA-box	TATA	1505	4	-	Arabidopsis thaliana	core promoter element around -30 of transcription start	Promoter related element
BnTCP18	TATA-box	ATATAA	1509	6	+	Brassica oleracea	core promoter element around -30 of transcription start	Promoter related element
BnTCP18	TATA-box	TATA	1510	4	-	Arabidopsis thaliana	core promoter element around -30 of transcription start	Promoter related element
BnTCP18	TATA-box	ATATAT	1516	6	-	Brassica napus	core promoter element around -30 of transcription start	Promoter related element
BnTCP18	TATA-box	TATATA	1517	6	-	Arabidopsis thaliana	core promoter element around -30 of transcription start	Promoter related element
BnTCP18	TATA-box	ATATAT	1518	6	-	Brassica napus	core promoter element around -30 of transcription start	Promoter related element
BnTCP18	TATA-box	TATA	1519	4	-	Arabidopsis thaliana	core promoter element around -30 of transcription start	Promoter related element
BnTCP18	TATA-box	ATATAA	1565	6	+	Brassica oleracea	core promoter element around -30 of transcription start	Promoter related element
BnTCP18	TATA-box	TATA	1566	4	-	Arabidopsis thaliana	core promoter element around -30 of transcription start	Promoter related element
BnTCP18	TATA-box	TATAA	1682	5	-	Arabidopsis thaliana	core promoter element around -30 of transcription start	Promoter related element
BnTCP18	TATA-box	TATA	1683	4	-	Arabidopsis thaliana	core promoter element around -30 of transcription start	Promoter related element
BnTCP18	TATA-box	TATA	1895	4	-	Arabidopsis thaliana	core promoter element around -30 of transcription start	Promoter related element
BnTCP18	Unnamed__5	TGTAATAATATATTTATATT	938	18	+	Glycine max cv. Provar	SEF1 factor binding site	Site-binding related elements
BnTCP18	MBS	CAACTG	1931	6	-	Arabidopsis thaliana	MYB binding site involved in drought-inducibility	Environmental stress-related element
BnTCP18	MYB	TAACCA	132	6	-	Arabidopsis thaliana		Other elements
BnTCP18	ERE	ATTTTAAA	383	8	-	Nicotiana glutinos	estrogen response element	Hormone responsive elements
BnTCP18	P-box	CCTTTTG	18	7	-	Oryza sativa	gibberellin-responsive element	Hormone responsive elements
BnTCP18		motif_sequence	93	4	-	organism	short_function
BnTCP18		motif_sequence	99	4	+	organism	short_function
BnTCP18		motif_sequence	496	4	+	organism	short_function
BnTCP18		motif_sequence	504	4	-	organism	short_function
BnTCP18		motif_sequence	604	4	-	organism	short_function
BnTCP18		motif_sequence	642	4	-	organism	short_function
BnTCP18		motif_sequence	1247	4	-	organism	short_function
BnTCP18		motif_sequence	1401	4	-	organism	short_function
BnTCP18		motif_sequence	1440	4	+	organism	short_function
BnTCP18		motif_sequence	1617	4	+	organism	short_function
BnTCP18		motif_sequence	1631	4	+	organism	short_function
BnTCP18		motif_sequence	1967	4	+	organism	short_function
BnTCP18	TCA	TCATCTTCAT	1245	9	-	Pisum sativum	Reverse transcription Transposable related elements	Site-binding related elements
BnTCP18	STRE	AGGGG	22	5	+	Arabidopsis thaliana	Stress response element	Environmental stress-related element
BnTCP18	AAGAA-motif	GAAAGAA	1634	7	-	Avena sativa	Relevant elements of Abscisic acid	Hormone responsive elements
BnTCP18	ABRE	AACCCGG	76	7	+	Arabidopsis thaliana	cis-acting element involved in the abscisic acid responsiveness	Hormone responsive elements
BnTCP18	LTR	CCGAAA	544	6	+	Hordeum vulgare	cis-acting element involved in low-temperature responsiveness	Environmental stress-related element
BnTCP18	LTR	CCGAAA	1321	6	+	Hordeum vulgare	cis-acting element involved in low-temperature responsiveness	Environmental stress-related element
BnTCP18	W box	TTGACC	1986	6	-	Arabidopsis thaliana		Environmental stress-related element
BnTCP18	DRE core	GCCGAC	521	6	+	Arabidopsis thaliana	Dehydration Response Element (DRE)	Environmental stress-related element
BnTCP18	TCA-element	CCATCTTTTT	511	10	-	Nicotiana tabacum	cis-acting element involved in salicylic acid responsiveness	Hormone responsive elements
BnTCP18	TCT-motif	TCTTAC	1703	6	-	Arabidopsis thaliana	part of a light responsive element	Light responsive elements
BnTCP18	AT~TATA-box	TATATA	758	6	+	Arabidopsis thaliana	Site-binding related elements	Promoter related element
BnTCP18	AT~TATA-box	TATATA	760	6	+	Arabidopsis thaliana	Site-binding related elements	Promoter related element
BnTCP18	AT~TATA-box	TATATA	828	6	+	Arabidopsis thaliana	Site-binding related elements	Promoter related element
BnTCP18	AT~TATA-box	TATATA	1234	6	-	Arabidopsis thaliana	Site-binding related elements	Promoter related element
BnTCP18	AT~TATA-box	TATATA	1517	6	-	Arabidopsis thaliana	Site-binding related elements	Promoter related element
BnTCP18	CCAAT-box	CAACGG	37	6	+	Hordeum vulgare	MYBHv1 binding site	Site-binding related elements
BnTCP18	CCAAT-box	CAACGG	57	6	-	Hordeum vulgare	MYBHv1 binding site	Site-binding related elements
BnTCP18	Myb	TAACTG	237	6	-	Arabidopsis thaliana		Other elements
BnTCP18	Myb	TAACTG	1262	6	+	Arabidopsis thaliana		Other elements
BnTCP18	Myb	CAACTG	1931	6	-	Arabidopsis thaliana		Other elements
BnTCP18	TATA	TATAAAAT	608	8	-	Arabidopsis thaliana		Other elements
BnTCP18	TATA	TATAAAAT	774	8	-	Arabidopsis thaliana		Other elements
BnTCP18	TATA	TATAAAAT	876	8	+	Arabidopsis thaliana		Other elements
BnTCP18	TATA	TATAAAAT	1236	8	+	Arabidopsis thaliana		Other elements
BnTCP18	TATA	TATAAAAT	1361	8	+	Arabidopsis thaliana		Other elements
BnTCP18	TATA	TATAAAAT	1510	8	+	Arabidopsis thaliana		Other elements
BnTCP18	TATC-box	TATCCCA	461	7	+	Oryza sativa	cis-acting element involved in gibberellin-responsiveness	Hormone responsive elements
BnTCP18	re2f-1	GCGGGAAA	566	8	+	Oryza sativa	Ethylene response factor	Hormone responsive elements
BnTCP18	WUN-motif	AAATTACT	1434	8	+	Nicotiana glutinosa	wound-responsive element	wound-responsive element
BnTCP18	WUN-motif	CAATTACAT	1852	9	+	Nicotiana glutinosa	wound-responsive element	wound-responsive element
BnTCP18	Unnamed__6	taTAAATATct	1008	10	-	Zea mays		Other elements
BnTCP18	MYB recognition site	CCGTTG	37	6	-	Arabidopsis thaliana		Site-binding related elements
BnTCP18	MYB recognition site	CCGTTG	57	6	+	Arabidopsis thaliana		Site-binding related elements
BnTCP18	MYC	CATGTG	1813	6	+	Arabidopsis thaliana		Other elements
BnTCP18	Box 4	ATTAAT	370	6	+	Petroselinum crispum	part of a conserved DNA module involved in light responsiveness	Light responsive elements
BnTCP18	Box 4	ATTAAT	842	6	+	Petroselinum crispum	part of a conserved DNA module involved in light responsiveness	Light responsive elements
BnTCP18	Box 4	ATTAAT	983	6	+	Petroselinum crispum	part of a conserved DNA module involved in light responsiveness	Light responsive elements
BnTCP18	Box 4	ATTAAT	1082	6	-	Petroselinum crispum	part of a conserved DNA module involved in light responsiveness	Light responsive elements
BnTCP18	Box 4	ATTAAT	1113	6	-	Petroselinum crispum	part of a conserved DNA module involved in light responsiveness	Light responsive elements
BnTCP18	Box 4	ATTAAT	1558	6	-	Petroselinum crispum	part of a conserved DNA module involved in light responsiveness	Light responsive elements
BnTCP18	Box 4	ATTAAT	1991	6	-	Petroselinum crispum	part of a conserved DNA module involved in light responsiveness	Light responsive elements
BnTCP18	Unnamed__1	CGTGG	1308	5	-	Zea mays	60K protein binding site	Other elements
BnTCP19	AT~TATA-box	TATATA	393	6	+	Arabidopsis thaliana	Site-binding related elements	Promoter related element
BnTCP19	AT~TATA-box	TATATA	1603	6	-	Arabidopsis thaliana	Site-binding related elements	Promoter related element
BnTCP19	AT~TATA-box	TATATA	1605	6	-	Arabidopsis thaliana	Site-binding related elements	Promoter related element
BnTCP19	AT~TATA-box	TATATA	1607	6	-	Arabidopsis thaliana	Site-binding related elements	Promoter related element
BnTCP19	AT~TATA-box	TATATA	1609	6	-	Arabidopsis thaliana	Site-binding related elements	Promoter related element
BnTCP19	AT~TATA-box	TATATA	1611	6	-	Arabidopsis thaliana	Site-binding related elements	Promoter related element
BnTCP19	AT~TATA-box	TATATA	1613	6	-	Arabidopsis thaliana	Site-binding related elements	Promoter related element
BnTCP19	AT~TATA-box	TATATA	1615	6	-	Arabidopsis thaliana	Site-binding related elements	Promoter related element
BnTCP19	AT~TATA-box	TATATA	1617	6	-	Arabidopsis thaliana	Site-binding related elements	Promoter related element
BnTCP19	AT~TATA-box	TATATA	1619	6	-	Arabidopsis thaliana	Site-binding related elements	Promoter related element
BnTCP19	AT~TATA-box	TATATA	1621	6	-	Arabidopsis thaliana	Site-binding related elements	Promoter related element
BnTCP19	Myb	TAACTG	1524	6	+	Arabidopsis thaliana		Other elements
BnTCP19	TCA-element	CCATCTTTTT	1468	9	+	Nicotiana tabacum	cis-acting element involved in salicylic acid responsiveness	Hormone responsive elements
BnTCP19	TATA	TATAAAAT	538	8	-	Arabidopsis thaliana		Other elements
BnTCP19	TATA	TATAAAAT	601	8	-	Arabidopsis thaliana		Other elements
BnTCP19	WUN-motif	TTATTACAT	638	9	-	Nicotiana glutinosa	wound-responsive element	wound-responsive element
BnTCP19	Box 4	ATTAAT	313	6	+	Petroselinum crispum	part of a conserved DNA module involved in light responsiveness	Light responsive elements
BnTCP19	Myb-binding site	CAACAG	401	6	-	Nicotiana tabacum		Site-binding related elements
BnTCP19	MYC	CAATTG	620	6	+	Arabidopsis thaliana		Other elements
BnTCP19	MYB-like sequence	TAACCA	90	6	+	Arabidopsis thaliana		Other elements
BnTCP19	TATA-box	ATATAA	87	6	+	Brassica oleracea	core promoter element around -30 of transcription start	Promoter related element
BnTCP19	TATA-box	TATA	88	4	+	Arabidopsis thaliana	core promoter element around -30 of transcription start	Promoter related element
BnTCP19	TATA-box	TATA	270	4	+	Arabidopsis thaliana	core promoter element around -30 of transcription start	Promoter related element
BnTCP19	TATA-box	TACAAAA	336	7	-	Oryza sativa	core promoter element around -30 of transcription start	Promoter related element
BnTCP19	TATA-box	TATA	359	4	+	Arabidopsis thaliana	core promoter element around -30 of transcription start	Promoter related element
BnTCP19	TATA-box	ATATAT	392	6	+	Brassica napus	core promoter element around -30 of transcription start	Promoter related element
BnTCP19	TATA-box	TATATA	393	6	+	Arabidopsis thaliana	core promoter element around -30 of transcription start	Promoter related element
BnTCP19	TATA-box	ATATAA	394	6	+	Brassica oleracea	core promoter element around -30 of transcription start	Promoter related element
BnTCP19	TATA-box	TATA	395	4	+	Arabidopsis thaliana	core promoter element around -30 of transcription start	Promoter related element
BnTCP19	TATA-box	TATTTAAA	504	8	+	Arabidopsis thaliana	core promoter element around -30 of transcription start	Promoter related element
BnTCP19	TATA-box	TATAAAA	539	7	-	Pisum sativum	core promoter element around -30 of transcription start	Promoter related element
BnTCP19	TATA-box	TATAAA	540	6	-	Helianthus annuus	core promoter element around -30 of transcription start	Promoter related element
BnTCP19	TATA-box	TATAA	541	5	-	Arabidopsis thaliana	core promoter element around -30 of transcription start	Promoter related element
BnTCP19	TATA-box	TATA	542	4	+	Arabidopsis thaliana	core promoter element around -30 of transcription start	Promoter related element
BnTCP19	TATA-box	TATAAAA	602	7	-	Pisum sativum	core promoter element around -30 of transcription start	Promoter related element
BnTCP19	TATA-box	TATAAA	603	6	-	Helianthus annuus	core promoter element around -30 of transcription start	Promoter related element
BnTCP19	TATA-box	TATAA	604	5	-	Arabidopsis thaliana	core promoter element around -30 of transcription start	Promoter related element
BnTCP19	TATA-box	TATA	605	4	+	Arabidopsis thaliana	core promoter element around -30 of transcription start	Promoter related element
BnTCP19	TATA-box	TATAA	869	5	-	Arabidopsis thaliana	core promoter element around -30 of transcription start	Promoter related element
BnTCP19	TATA-box	TATA	870	4	+	Arabidopsis thaliana	core promoter element around -30 of transcription start	Promoter related element
BnTCP19	TATA-box	taTATAAAtc	987	9	-	Arabidopsis thaliana	core promoter element around -30 of transcription start	Promoter related element
BnTCP19	TATA-box	TATA	1138	4	-	Arabidopsis thaliana	core promoter element around -30 of transcription start	Promoter related element
BnTCP19	TATA-box	ATTATA	1201	6	+	Brassica napus	core promoter element around -30 of transcription start	Promoter related element
BnTCP19	TATA-box	TATAA	1202	5	-	Arabidopsis thaliana	core promoter element around -30 of transcription start	Promoter related element
BnTCP19	TATA-box	TATA	1203	4	-	Arabidopsis thaliana	core promoter element around -30 of transcription start	Promoter related element
BnTCP19	TATA-box	TACATAAA	1247	8	-	Oryza sativa	core promoter element around -30 of transcription start	Promoter related element
BnTCP19	TATA-box	TACATAAA	1546	8	+	Oryza sativa	core promoter element around -30 of transcription start	Promoter related element
BnTCP19	TATA-box	ATATAA	1589	6	+	Brassica oleracea	core promoter element around -30 of transcription start	Promoter related element
BnTCP19	TATA-box	TATA	1590	4	-	Arabidopsis thaliana	core promoter element around -30 of transcription start	Promoter related element
BnTCP19	TATA-box	TATATAA	1602	7	-	Arabidopsis thaliana	core promoter element around -30 of transcription start	Promoter related element
BnTCP19	TATA-box	TATATA	1603	6	-	Arabidopsis thaliana	core promoter element around -30 of transcription start	Promoter related element
BnTCP19	TATA-box	ATATAT	1604	6	-	Brassica napus	core promoter element around -30 of transcription start	Promoter related element
BnTCP19	TATA-box	TATATA	1605	6	-	Arabidopsis thaliana	core promoter element around -30 of transcription start	Promoter related element
BnTCP19	TATA-box	ATATAT	1606	6	-	Brassica napus	core promoter element around -30 of transcription start	Promoter related element
BnTCP19	TATA-box	TATATA	1607	6	-	Arabidopsis thaliana	core promoter element around -30 of transcription start	Promoter related element
BnTCP19	TATA-box	ATATAT	1608	6	-	Brassica napus	core promoter element around -30 of transcription start	Promoter related element
BnTCP19	TATA-box	TATATA	1609	6	-	Arabidopsis thaliana	core promoter element around -30 of transcription start	Promoter related element
BnTCP19	TATA-box	ATATAT	1610	6	-	Brassica napus	core promoter element around -30 of transcription start	Promoter related element
BnTCP19	TATA-box	TATATA	1611	6	-	Arabidopsis thaliana	core promoter element around -30 of transcription start	Promoter related element
BnTCP19	TATA-box	ATATAT	1612	6	-	Brassica napus	core promoter element around -30 of transcription start	Promoter related element
BnTCP19	TATA-box	TATATA	1613	6	-	Arabidopsis thaliana	core promoter element around -30 of transcription start	Promoter related element
BnTCP19	TATA-box	ATATAT	1614	6	-	Brassica napus	core promoter element around -30 of transcription start	Promoter related element
BnTCP19	TATA-box	TATATA	1615	6	-	Arabidopsis thaliana	core promoter element around -30 of transcription start	Promoter related element
BnTCP19	TATA-box	ATATAT	1616	6	-	Brassica napus	core promoter element around -30 of transcription start	Promoter related element
BnTCP19	TATA-box	TATATA	1617	6	-	Arabidopsis thaliana	core promoter element around -30 of transcription start	Promoter related element
BnTCP19	TATA-box	ATATAT	1618	6	-	Brassica napus	core promoter element around -30 of transcription start	Promoter related element
BnTCP19	TATA-box	TATATA	1619	6	-	Arabidopsis thaliana	core promoter element around -30 of transcription start	Promoter related element
BnTCP19	TATA-box	ATATAT	1620	6	-	Brassica napus	core promoter element around -30 of transcription start	Promoter related element
BnTCP19	TATA-box	TATATA	1621	6	-	Arabidopsis thaliana	core promoter element around -30 of transcription start	Promoter related element
BnTCP19	TATA-box	TATA	1623	4	-	Arabidopsis thaliana	core promoter element around -30 of transcription start	Promoter related element
BnTCP19	Unnamed__4	CTCC	722	4	+	Petroselinum hortense		Other elements
BnTCP19	Unnamed__4	CTCC	839	4	+	Petroselinum hortense		Other elements
BnTCP19	Unnamed__4	CTCC	1051	4	+	Petroselinum hortense		Other elements
BnTCP19	Unnamed__4	CTCC	1302	4	+	Petroselinum hortense		Other elements
BnTCP19	Unnamed__4	CTCC	1386	4	+	Petroselinum hortense		Other elements
BnTCP19	Unnamed__4	CTCC	1912	4	+	Petroselinum hortense		Other elements
BnTCP19	Unnamed__4	CTCC	1975	4	-	Petroselinum hortense		Other elements
BnTCP19	ARE	AAACCA	293	6	-	Zea mays	cis-acting regulatory element essential for the anaerobic induction	Environmental stress-related element
BnTCP19	ARE	AAACCA	464	6	+	Zea mays	cis-acting regulatory element essential for the anaerobic induction	Environmental stress-related element
BnTCP19	ARE	AAACCA	533	6	+	Zea mays	cis-acting regulatory element essential for the anaerobic induction	Environmental stress-related element
BnTCP19	ARE	AAACCA	677	6	-	Zea mays	cis-acting regulatory element essential for the anaerobic induction	Environmental stress-related element
BnTCP19	ARE	AAACCA	906	6	+	Zea mays	cis-acting regulatory element essential for the anaerobic induction	Environmental stress-related element
BnTCP19	ARE	AAACCA	1014	6	+	Zea mays	cis-acting regulatory element essential for the anaerobic induction	Environmental stress-related element
BnTCP19	ARE	AAACCA	1658	6	-	Zea mays	cis-acting regulatory element essential for the anaerobic induction	Environmental stress-related element
BnTCP19	CAAT-box	CAAAT	54	5	-	Pisum sativum	common cis-acting element in promoter and enhancer regions	Site-binding related elements
BnTCP19	CAAT-box	CCAAT	131	5	+	Arabidopsis thaliana	common cis-acting element in promoter and enhancer regions	Site-binding related elements
BnTCP19	CAAT-box	CAAT	132	4	+	Nicotiana glutinosa	common cis-acting element in promoter and enhancer regions	Site-binding related elements
BnTCP19	CAAT-box	CAAAT	256	5	-	Pisum sativum	common cis-acting element in promoter and enhancer regions	Site-binding related elements
BnTCP19	CAAT-box	CAAT	261	4	+	Nicotiana glutinosa	common cis-acting element in promoter and enhancer regions	Site-binding related elements
BnTCP19	CAAT-box	CAAT	290	4	+	Nicotiana glutinosa	common cis-acting element in promoter and enhancer regions	Site-binding related elements
BnTCP19	CAAT-box	CAAT	326	4	-	Nicotiana glutinosa	common cis-acting element in promoter and enhancer regions	Site-binding related elements
BnTCP19	CAAT-box	CAAAT	438	5	+	Pisum sativum	common cis-acting element in promoter and enhancer regions	Site-binding related elements
BnTCP19	CAAT-box	CAAT	495	4	+	Nicotiana glutinosa	common cis-acting element in promoter and enhancer regions	Site-binding related elements
BnTCP19	CAAT-box	CCAAT	500	5	+	Arabidopsis thaliana	common cis-acting element in promoter and enhancer regions	Site-binding related elements
BnTCP19	CAAT-box	CAAT	501	4	+	Nicotiana glutinosa	common cis-acting element in promoter and enhancer regions	Site-binding related elements
BnTCP19	CAAT-box	CCAAT	522	5	+	Arabidopsis thaliana	common cis-acting element in promoter and enhancer regions	Site-binding related elements
BnTCP19	CAAT-box	CAAT	523	4	+	Nicotiana glutinosa	common cis-acting element in promoter and enhancer regions	Site-binding related elements
BnTCP19	CAAT-box	CAAT	548	4	+	Nicotiana glutinosa	common cis-acting element in promoter and enhancer regions	Site-binding related elements
BnTCP19	CAAT-box	CAAT	620	4	+	Nicotiana glutinosa	common cis-acting element in promoter and enhancer regions	Site-binding related elements
BnTCP19	CAAT-box	CAAT	622	4	-	Nicotiana glutinosa	common cis-acting element in promoter and enhancer regions	Site-binding related elements
BnTCP19	CAAT-box	CCAAT	687	5	+	Arabidopsis thaliana	common cis-acting element in promoter and enhancer regions	Site-binding related elements
BnTCP19	CAAT-box	CAAT	688	4	+	Nicotiana glutinosa	common cis-acting element in promoter and enhancer regions	Site-binding related elements
BnTCP19	CAAT-box	CCAAT	749	5	+	Arabidopsis thaliana	common cis-acting element in promoter and enhancer regions	Site-binding related elements
BnTCP19	CAAT-box	CAAT	750	4	+	Nicotiana glutinosa	common cis-acting element in promoter and enhancer regions	Site-binding related elements
BnTCP19	CAAT-box	CAAT	775	4	-	Nicotiana glutinosa	common cis-acting element in promoter and enhancer regions	Site-binding related elements
BnTCP19	CAAT-box	CAAT	788	4	+	Nicotiana glutinosa	common cis-acting element in promoter and enhancer regions	Site-binding related elements
BnTCP19	CAAT-box	CCAAT	909	5	+	Arabidopsis thaliana	common cis-acting element in promoter and enhancer regions	Site-binding related elements
BnTCP19	CAAT-box	CAAT	910	4	+	Nicotiana glutinosa	common cis-acting element in promoter and enhancer regions	Site-binding related elements
BnTCP19	CAAT-box	CAAT	952	4	+	Nicotiana glutinosa	common cis-acting element in promoter and enhancer regions	Site-binding related elements
BnTCP19	CAAT-box	CAAAT	972	5	+	Pisum sativum	common cis-acting element in promoter and enhancer regions	Site-binding related elements
BnTCP19	CAAT-box	CAAAT	1027	5	+	Pisum sativum	common cis-acting element in promoter and enhancer regions	Site-binding related elements
BnTCP19	CAAT-box	CAAT	1033	4	+	Nicotiana glutinosa	common cis-acting element in promoter and enhancer regions	Site-binding related elements
BnTCP19	CAAT-box	CAAAT	1069	5	+	Pisum sativum	common cis-acting element in promoter and enhancer regions	Site-binding related elements
BnTCP19	CAAT-box	CAAT	1143	4	+	Nicotiana glutinosa	common cis-acting element in promoter and enhancer regions	Site-binding related elements
BnTCP19	CAAT-box	CAAT	1195	4	+	Nicotiana glutinosa	common cis-acting element in promoter and enhancer regions	Site-binding related elements
BnTCP19	CAAT-box	CAAT	1258	4	-	Nicotiana glutinosa	common cis-acting element in promoter and enhancer regions	Site-binding related elements
BnTCP19	CAAT-box	CAAT	1306	4	-	Nicotiana glutinosa	common cis-acting element in promoter and enhancer regions	Site-binding related elements
BnTCP19	CAAT-box	CAAT	1345	4	+	Nicotiana glutinosa	common cis-acting element in promoter and enhancer regions	Site-binding related elements
BnTCP19	CAAT-box	CAAT	1478	4	+	Nicotiana glutinosa	common cis-acting element in promoter and enhancer regions	Site-binding related elements
BnTCP19	CAAT-box	CAAAT	1514	5	+	Pisum sativum	common cis-acting element in promoter and enhancer regions	Site-binding related elements
BnTCP19	CAAT-box	CAAAT	1630	5	-	Pisum sativum	common cis-acting element in promoter and enhancer regions	Site-binding related elements
BnTCP19	CAAT-box	CAAT	1648	4	-	Nicotiana glutinosa	common cis-acting element in promoter and enhancer regions	Site-binding related elements
BnTCP19	CAAT-box	CAAT	1679	4	-	Nicotiana glutinosa	common cis-acting element in promoter and enhancer regions	Site-binding related elements
BnTCP19	CAAT-box	CAAT	1693	4	-	Nicotiana glutinosa	common cis-acting element in promoter and enhancer regions	Site-binding related elements
BnTCP19	CAAT-box	CAAT	1854	4	+	Nicotiana glutinosa	common cis-acting element in promoter and enhancer regions	Site-binding related elements
BnTCP19	CAAT-box	CAAT	1883	4	+	Nicotiana glutinosa	common cis-acting element in promoter and enhancer regions	Site-binding related elements
BnTCP19	CAAT-box	CCAAT	1924	5	+	Arabidopsis thaliana	common cis-acting element in promoter and enhancer regions	Site-binding related elements
BnTCP19	CAAT-box	CAAT	1925	4	+	Nicotiana glutinosa	common cis-acting element in promoter and enhancer regions	Site-binding related elements
BnTCP19	AT1-motif	AATTATTTTTTATT	1359	13	+	Solanum tuberosum	part of a light responsive module	Light responsive elements
BnTCP19	ERE	ATTTTAAA	376	8	+	Nicotiana glutinos	estrogen response element	Hormone responsive elements
BnTCP19	STRE	AGGGG	483	5	+	Arabidopsis thaliana	Stress response element	Environmental stress-related element
BnTCP19		motif_sequence	193	4	+	organism	short_function
BnTCP19		motif_sequence	844	4	+	organism	short_function
BnTCP19		motif_sequence	1049	4	+	organism	short_function
BnTCP19		motif_sequence	1116	4	+	organism	short_function
BnTCP19		motif_sequence	1163	4	+	organism	short_function
BnTCP19		motif_sequence	1250	4	+	organism	short_function
BnTCP19		motif_sequence	1252	4	-	organism	short_function
BnTCP19		motif_sequence	1396	4	+	organism	short_function
BnTCP19		motif_sequence	1499	4	-	organism	short_function
BnTCP19		motif_sequence	1543	4	+	organism	short_function
BnTCP19		motif_sequence	1545	4	-	organism	short_function
BnTCP19		motif_sequence	1579	4	-	organism	short_function
BnTCP19		motif_sequence	1719	4	+	organism	short_function
BnTCP19		motif_sequence	1760	4	+	organism	short_function
BnTCP19	AE-box	AGAAACAA	1649	8	-	Arabidopsis thaliana	part of a module for light response	Light responsive elements
BnTCP19	MYB	TAACCA	90	6	+	Arabidopsis thaliana		Other elements
BnTCP19	MYB	CAACCA	144	6	+	Arabidopsis thaliana		Other elements
BnTCP19	MYB	CAACAG	401	6	-	Arabidopsis thaliana		Other elements
BnTCP19	WRE3	CCACCT	159	6	-	Pisum sativum		Other elements
BnTCP19	W box	TTGACC	163	6	-	Arabidopsis thaliana		Environmental stress-related element
BnTCP19	AAGAA-motif	GAAAGAA	765	7	-	Avena sativa	Relevant elements of Abscisic acid	Hormone responsive elements
BnTCP19	AAGAA-motif	GAAAGAA	946	7	-	Avena sativa	Relevant elements of Abscisic acid	Hormone responsive elements
BnTCP19	AAGAA-motif	GAAAGAA	1040	7	+	Avena sativa	Relevant elements of Abscisic acid	Hormone responsive elements
BnTCP19	AAGAA-motif	gGTAAAGAAA	1815	9	-	Avena sativa	Relevant elements of Abscisic acid	Hormone responsive elements
BnTCP19	LTR	CCGAAA	1323	6	+	Hordeum vulgare	cis-acting element involved in low-temperature responsiveness	Environmental stress-related element
BnTCP2	AT~TATA-box	TATATA	45	6	+	Arabidopsis thaliana	Site-binding related elements	Promoter related element
BnTCP2	AT~TATA-box	TATATA	52	6	+	Arabidopsis thaliana	Site-binding related elements	Promoter related element
BnTCP2	AT~TATA-box	TATATA	209	6	+	Arabidopsis thaliana	Site-binding related elements	Promoter related element
BnTCP2	AT~TATA-box	TATATA	211	6	+	Arabidopsis thaliana	Site-binding related elements	Promoter related element
BnTCP2	AT~TATA-box	TATATA	213	6	+	Arabidopsis thaliana	Site-binding related elements	Promoter related element
BnTCP2	AT~TATA-box	TATATA	256	6	+	Arabidopsis thaliana	Site-binding related elements	Promoter related element
BnTCP2	AT~TATA-box	TATATA	263	6	+	Arabidopsis thaliana	Site-binding related elements	Promoter related element
BnTCP2	AT~TATA-box	TATATA	569	6	+	Arabidopsis thaliana	Site-binding related elements	Promoter related element
BnTCP2	AT~TATA-box	TATATA	613	6	+	Arabidopsis thaliana	Site-binding related elements	Promoter related element
BnTCP2	AT~TATA-box	TATATA	711	6	+	Arabidopsis thaliana	Site-binding related elements	Promoter related element
BnTCP2	AT~TATA-box	TATATA	1445	6	-	Arabidopsis thaliana	Site-binding related elements	Promoter related element
BnTCP2	Myb	TAACTG	29	6	+	Arabidopsis thaliana		Other elements
BnTCP2	TATA	TATAAAAT	354	8	+	Arabidopsis thaliana		Other elements
BnTCP2	TATA	TATAAAAT	367	8	+	Arabidopsis thaliana		Other elements
BnTCP2	TATA	TATAAAAT	834	8	-	Arabidopsis thaliana		Other elements
BnTCP2	as-1	TGACG	1850	5	-	Arabidopsis thaliana		Site-binding related elements
BnTCP2	ATC-motif	AGTAATCT	1862	8	+	Spinacia oleracea	part of a conserved DNA module involved in light responsiveness	Light responsive elements
BnTCP2	AT-rich element	ATAGAAATCAA	1275	10	+	Glycine max	binding site of AT-rich DNA binding protein (ATBP-1)	Site-binding related elements
BnTCP2	Unnamed__6	taTAAATATct	949	10	+	Zea mays		Other elements
BnTCP2	Unnamed__6	taTAAATATct	1249	10	+	Zea mays		Other elements
BnTCP2	Box 4	ATTAAT	16	6	+	Petroselinum crispum	part of a conserved DNA module involved in light responsiveness	Light responsive elements
BnTCP2	Box 4	ATTAAT	399	6	+	Petroselinum crispum	part of a conserved DNA module involved in light responsiveness	Light responsive elements
BnTCP2	Box 4	ATTAAT	480	6	+	Petroselinum crispum	part of a conserved DNA module involved in light responsiveness	Light responsive elements
BnTCP2	Box 4	ATTAAT	484	6	+	Petroselinum crispum	part of a conserved DNA module involved in light responsiveness	Light responsive elements
BnTCP2	Box 4	ATTAAT	1223	6	-	Petroselinum crispum	part of a conserved DNA module involved in light responsiveness	Light responsive elements
BnTCP2	Box 4	ATTAAT	1317	6	-	Petroselinum crispum	part of a conserved DNA module involved in light responsiveness	Light responsive elements
BnTCP2	circadian	CAAAGATATC	1332	9	+	Lycopersicon esculentum	cis-acting regulatory element involved in circadian control	development related elements
BnTCP2	TC-rich repeats	GTTTTCTTAC	343	9	-	Nicotiana tabacum	cis-acting element involved in defense and stress responsiveness	Environmental stress-related element
BnTCP2	ARE	AAACCA	288	6	+	Zea mays	cis-acting regulatory element essential for the anaerobic induction	Environmental stress-related element
BnTCP2	GATA-motif	AAGATAAGATT	1174	10	+	Arabidopsis thaliana	part of a light responsive element	Light responsive elements
BnTCP2	GATA-motif	GATAGGG	1358	7	+	Pisum sativum	part of a light responsive element	Light responsive elements
BnTCP2	GATA-motif	GATAGGA	1365	7	-	Arabidopsis thaliana	part of a light responsive element	Light responsive elements
BnTCP2	GATA-motif	AAGATAAGATT	1865	10	-	Arabidopsis thaliana	part of a light responsive element	Light responsive elements
BnTCP2	CAAT-box	CAAT	90	4	+	Nicotiana glutinosa	common cis-acting element in promoter and enhancer regions	Site-binding related elements
BnTCP2	CAAT-box	CAAT	163	4	+	Nicotiana glutinosa	common cis-acting element in promoter and enhancer regions	Site-binding related elements
BnTCP2	CAAT-box	CAAAT	178	5	+	Pisum sativum	common cis-acting element in promoter and enhancer regions	Site-binding related elements
BnTCP2	CAAT-box	CAAT	249	4	+	Nicotiana glutinosa	common cis-acting element in promoter and enhancer regions	Site-binding related elements
BnTCP2	CAAT-box	CAAAT	292	5	+	Pisum sativum	common cis-acting element in promoter and enhancer regions	Site-binding related elements
BnTCP2	CAAT-box	CAAT	360	4	-	Nicotiana glutinosa	common cis-acting element in promoter and enhancer regions	Site-binding related elements
[truncated: 11,197 more rows]
