# Supplementary material for: Genome-wide identification and expression analysis of the TCP transcription factor family and its response to abiotic stress in rapeseed (Brassica napus L.)
Source: 3 Biotech. 2025 Apr 7;15(5):119. doi: 10.1007/s13205-025-04273-x (PMC11977093; doi:10.1007/s13205-025-04273-x)
Supplement: Supplementary file 9 — Supplementary file9 (XLSX 17 KB) [file 13205_2025_4273_MOESM9_ESM.xlsx]

## Sheet: The segmental duplicates.
Table S5. The 159 pairs of segmental duplicates in BnTCP genes.
Gene Name	Gene ID	Subfamily	Location		Gene Name	Gene ID	Subfamily	Location
BnTCP1	rna-XM_048782340.1	CIN	A1	=	BnTCP76	rna-XM_048762945.1	CIN	C7
BnTCP1	rna-XM_048782340.1	CIN	A1	=	BnTCP19	rna-XM_048776850.1	CIN	A3
BnTCP2	rna-XM_048738303.1	CYC/TB1	A1	=	BnTCP57	rna-XM_013810730.3	CYC/TB1	C3
BnTCP2	rna-XM_048738303.1	CYC/TB1	A1	=	BnTCP64	rna-XM_013825330.3	CYC/TB1	C5
BnTCP2	rna-XM_048738303.1	CYC/TB1	A1	=	BnTCP42	rna-XM_013835496.3	CYC/TB1	C1
BnTCP2	rna-XM_048738303.1	CYC/TB1	A1	=	BnTCP17	rna-XM_013885629.3	CYC/TB1	A3
BnTCP3	rna-XM_048739321.1	CIN	A1	=	BnTCP34	rna-XM_013799159.3	CIN	A8
BnTCP3	rna-XM_048739321.1	CIN	A1	=	BnTCP56	rna-XM_013829397.3	CIN	C3
BnTCP3	rna-XM_048739321.1	CIN	A1	=	BnTCP65	rna-XM_013841391.3	CIN	C5
BnTCP3	rna-XM_048739321.1	CIN	A1	=	BnTCP16	rna-XM_013880834.3	CIN	A3
BnTCP3	rna-XM_048739321.1	CIN	A1	=	BnTCP43	rna-XM_048744939.1	CIN	C1
BnTCP3	rna-XM_048739321.1	CIN	A1	=	BnTCP24	rna-XM_048779825.1	CIN	A5
BnTCP4	rna-XM_013836936.3	PCF	A2	=	BnTCP44	rna-XM_013820296.3	PCF	C2
BnTCP4	rna-XM_013836936.3	PCF	A2	=	BnTCP40	rna-XM_013847506.3	PCF	A10
BnTCP4	rna-XM_013836936.3	PCF	A2	=	BnTCP13	rna-XM_022710852.2	PCF	A3
BnTCP4	rna-XM_013836936.3	PCF	A2	=	BnTCP53	rna-XM_048751866.1	PCF	C3
BnTCP4	rna-XM_013836936.3	PCF	A2	=	BnTCP80	rna-XM_048767159.1	PCF	C9
BnTCP5	rna-XM_022701548.2	PCF	A2	=	BnTCP45	rna-XM_022696013.2	PCF	C2
BnTCP6	rna-XM_013860387.3	CYC/TB1	A2	=	BnTCP31	rna-XM_013796808.3	CYC/TB1	A7
BnTCP6	rna-XM_013860387.3	CYC/TB1	A2	=	BnTCP46	rna-XM_013819322.3	CYC/TB1	C2
BnTCP6	rna-XM_013860387.3	CYC/TB1	A2	=	BnTCP70	rna-XM_013845840.3	CYC/TB1	C6
BnTCP6	rna-XM_013860387.3	CYC/TB1	A2	=	BnTCP30	rna-XM_013850604.3	CYC/TB1	A7
BnTCP6	rna-XM_013860387.3	CYC/TB1	A2	=	BnTCP68	rna-XM_013866974.3	CYC/TB1	C6
BnTCP7	rna-XM_013861227.3	CYC/TB1	A2	=	BnTCP47	rna-XM_013795945.3	CYC/TB1	C2
BnTCP7	rna-XM_013861227.3	CYC/TB1	A2	=	BnTCP71	rna-XM_022704003.2	CYC/TB1	C6
BnTCP8	rna-XM_048759743.1	PCF	A2	=	BnTCP29	rna-XM_013793628.3	PCF	A7
BnTCP8	rna-XM_048759743.1	PCF	A2	=	BnTCP32	rna-XM_013843834.3	PCF	A7
BnTCP8	rna-XM_048759743.1	PCF	A2	=	BnTCP69	rna-XM_013844394.3	PCF	C6
BnTCP8	rna-XM_048759743.1	PCF	A2	=	BnTCP67	rna-XM_013888278.3	PCF	C6
BnTCP8	rna-XM_048759743.1	PCF	A2	=	BnTCP48	rna-XM_022696074.2	PCF	C2
BnTCP9	rna-XM_013836189.3	PCF	A2	=	BnTCP49	rna-XM_013835882.3	PCF	C2
BnTCP9	rna-XM_013836189.3	PCF	A2	=	BnTCP33	rna-XM_022689175.2	PCF	A7
BnTCP9	rna-XM_013836189.3	PCF	A2	=	BnTCP72	rna-XM_048761363.1	PCF	C6
BnTCP10	rna-XM_013819918.3	PCF	A2	=	BnTCP27	rna-XM_013788065.3	PCF	A6
BnTCP10	rna-XM_013819918.3	PCF	A2	=	BnTCP78	rna-XM_013805605.3	PCF	C9
BnTCP10	rna-XM_013819918.3	PCF	A2	=	BnTCP40	rna-XM_013847506.3	PCF	A10
BnTCP10	rna-XM_013819918.3	PCF	A2	=	BnTCP74	rna-XM_013881428.3	PCF	C7
BnTCP10	rna-XM_013819918.3	PCF	A2	=	BnTCP13	rna-XM_022710852.2	PCF	A3
BnTCP10	rna-XM_013819918.3	PCF	A2	=	BnTCP37	rna-XM_048739448.1	PCF	A9
BnTCP10	rna-XM_013819918.3	PCF	A2	=	BnTCP53	rna-XM_048751866.1	PCF	C3
BnTCP10	rna-XM_013819918.3	PCF	A2	=	BnTCP80	rna-XM_048767159.1	PCF	C9
BnTCP11	rna-XM_013810069.3	CIN	A2	=	BnTCP51	rna-XM_013810074.3	CIN	C2
BnTCP11	rna-XM_013810069.3	CIN	A2	=	BnTCP12	rna-XM_013825026.3	CIN	A3
BnTCP11	rna-XM_013810069.3	CIN	A2	=	BnTCP52	rna-XM_013825204.3	CIN	C3
BnTCP11	rna-XM_013810069.3	CIN	A2	=	BnTCP18	rna-XM_013881521.3	CIN	A3
BnTCP11	rna-XM_013810069.3	CIN	A2	=	BnTCP75	rna-XM_022715553.2	CIN	C7
BnTCP12	rna-XM_013825026.3	CIN	A3	=	BnTCP51	rna-XM_013810074.3	CIN	C2
BnTCP12	rna-XM_013825026.3	CIN	A3	=	BnTCP52	rna-XM_013825204.3	CIN	C3
BnTCP12	rna-XM_013825026.3	CIN	A3	=	BnTCP18	rna-XM_013881521.3	CIN	A3
BnTCP12	rna-XM_013825026.3	CIN	A3	=	BnTCP75	rna-XM_022715553.2	CIN	C7
BnTCP13	rna-XM_022710852.2	PCF	A3	=	BnTCP44	rna-XM_013820296.3	PCF	C2
BnTCP13	rna-XM_022710852.2	PCF	A3	=	BnTCP40	rna-XM_013847506.3	PCF	A10
BnTCP13	rna-XM_022710852.2	PCF	A3	=	BnTCP74	rna-XM_013881428.3	PCF	C7
BnTCP13	rna-XM_022710852.2	PCF	A3	=	BnTCP50	rna-XM_048748389.1	PCF	C2
BnTCP13	rna-XM_022710852.2	PCF	A3	=	BnTCP53	rna-XM_048751866.1	PCF	C3
BnTCP13	rna-XM_022710852.2	PCF	A3	=	BnTCP80	rna-XM_048767159.1	PCF	C9
BnTCP14	rna-XM_013879363.3	PCF	A3	=	BnTCP60	rna-XM_013830780.3	PCF	C4
BnTCP14	rna-XM_013879363.3	PCF	A3	=	BnTCP54	rna-XM_013870360.3	PCF	C3
BnTCP14	rna-XM_013879363.3	PCF	A3	=	BnTCP22	rna-XM_022705782.2	PCF	A5
BnTCP15	rna-XM_013880216.3	CIN	A3	=	BnTCP55	rna-XM_013828759.3	CIN	C3
BnTCP15	rna-XM_013880216.3	CIN	A3	=	BnTCP25	rna-XM_048780291.1	CIN	A5
BnTCP16	rna-XM_013880834.3	CIN	A3	=	BnTCP34	rna-XM_013799159.3	CIN	A8
BnTCP16	rna-XM_013880834.3	CIN	A3	=	BnTCP56	rna-XM_013829397.3	CIN	C3
BnTCP16	rna-XM_013880834.3	CIN	A3	=	BnTCP65	rna-XM_013841391.3	CIN	C5
BnTCP16	rna-XM_013880834.3	CIN	A3	=	BnTCP43	rna-XM_048744939.1	CIN	C1
BnTCP16	rna-XM_013880834.3	CIN	A3	=	BnTCP24	rna-XM_048779825.1	CIN	A5
BnTCP17	rna-XM_013885629.3	CYC/TB1	A3	=	BnTCP64	rna-XM_013825330.3	CYC/TB1	C5
BnTCP17	rna-XM_013885629.3	CYC/TB1	A3	=	BnTCP42	rna-XM_013835496.3	CYC/TB1	C1
BnTCP18	rna-XM_013881521.3	CIN	A3	=	BnTCP51	rna-XM_013810074.3	CIN	C2
BnTCP18	rna-XM_013881521.3	CIN	A3	=	BnTCP52	rna-XM_013825204.3	CIN	C3
BnTCP18	rna-XM_013881521.3	CIN	A3	=	BnTCP75	rna-XM_022715553.2	CIN	C7
BnTCP19	rna-XM_048776850.1	CIN	A3	=	BnTCP41	rna-XM_013815648.3	CIN	C1
BnTCP19	rna-XM_048776850.1	CIN	A3	=	BnTCP76	rna-XM_048762945.1	CIN	C7
BnTCP20	rna-XM_013891389.3	PCF	A4	=	BnTCP28	rna-XM_013789239.3	PCF	A6
BnTCP20	rna-XM_013891389.3	PCF	A4	=	BnTCP73	rna-XM_013817113.3	PCF	C7
BnTCP20	rna-XM_013891389.3	PCF	A4	=	BnTCP62	rna-XM_013831615.3	PCF	C4
BnTCP20	rna-XM_013891389.3	PCF	A4	=	BnTCP77	rna-XM_013854710.3	PCF	C9
BnTCP20	rna-XM_013891389.3	PCF	A4	=	BnTCP36	rna-XM_013869591.3	PCF	A9
BnTCP22	rna-XM_022705782.2	PCF	A5	=	BnTCP60	rna-XM_013830780.3	PCF	C4
BnTCP22	rna-XM_022705782.2	PCF	A5	=	BnTCP54	rna-XM_013870360.3	PCF	C3
BnTCP23	rna-XM_013893294.3	CIN	A5	=	BnTCP61	rna-XM_048754286.1	CIN	C4
BnTCP24	rna-XM_048779825.1	CIN	A5	=	BnTCP34	rna-XM_013799159.3	CIN	A8
BnTCP24	rna-XM_048779825.1	CIN	A5	=	BnTCP56	rna-XM_013829397.3	CIN	C3
BnTCP24	rna-XM_048779825.1	CIN	A5	=	BnTCP65	rna-XM_013841391.3	CIN	C5
BnTCP24	rna-XM_048779825.1	CIN	A5	=	BnTCP43	rna-XM_048744939.1	CIN	C1
BnTCP25	rna-XM_048780291.1	CIN	A5	=	BnTCP55	rna-XM_013828759.3	CIN	C3
BnTCP25	rna-XM_048780291.1	CIN	A5	=	BnTCP66	rna-XM_022719958.2	CIN	C5
BnTCP26	rna-XM_022687833.2	PCF	A6	=	BnTCP58	rna-XM_013892938.3	PCF	C3
BnTCP27	rna-XM_013788065.3	PCF	A6	=	BnTCP78	rna-XM_013805605.3	PCF	C9
BnTCP27	rna-XM_013788065.3	PCF	A6	=	BnTCP74	rna-XM_013881428.3	PCF	C7
BnTCP27	rna-XM_013788065.3	PCF	A6	=	BnTCP37	rna-XM_048739448.1	PCF	A9
BnTCP27	rna-XM_013788065.3	PCF	A6	=	BnTCP50	rna-XM_048748389.1	PCF	C2
BnTCP28	rna-XM_013789239.3	PCF	A6	=	BnTCP73	rna-XM_013817113.3	PCF	C7
BnTCP28	rna-XM_013789239.3	PCF	A6	=	BnTCP62	rna-XM_013831615.3	PCF	C4
BnTCP28	rna-XM_013789239.3	PCF	A6	=	BnTCP77	rna-XM_013854710.3	PCF	C9
BnTCP28	rna-XM_013789239.3	PCF	A6	=	BnTCP36	rna-XM_013869591.3	PCF	A9
BnTCP29	rna-XM_013793628.3	PCF	A7	=	BnTCP32	rna-XM_013843834.3	PCF	A7
BnTCP29	rna-XM_013793628.3	PCF	A7	=	BnTCP69	rna-XM_013844394.3	PCF	C6
BnTCP29	rna-XM_013793628.3	PCF	A7	=	BnTCP67	rna-XM_013888278.3	PCF	C6
BnTCP29	rna-XM_013793628.3	PCF	A7	=	BnTCP48	rna-XM_022696074.2	PCF	C2
BnTCP30	rna-XM_013850604.3	CYC/TB1	A7	=	BnTCP31	rna-XM_013796808.3	CYC/TB1	A7
BnTCP30	rna-XM_013850604.3	CYC/TB1	A7	=	BnTCP46	rna-XM_013819322.3	CYC/TB1	C2
BnTCP30	rna-XM_013850604.3	CYC/TB1	A7	=	BnTCP70	rna-XM_013845840.3	CYC/TB1	C6
BnTCP30	rna-XM_013850604.3	CYC/TB1	A7	=	BnTCP68	rna-XM_013866974.3	CYC/TB1	C6
BnTCP31	rna-XM_013796808.3	CYC/TB1	A7	=	BnTCP46	rna-XM_013819322.3	CYC/TB1	C2
BnTCP31	rna-XM_013796808.3	CYC/TB1	A7	=	BnTCP70	rna-XM_013845840.3	CYC/TB1	C6
BnTCP31	rna-XM_013796808.3	CYC/TB1	A7	=	BnTCP68	rna-XM_013866974.3	CYC/TB1	C6
BnTCP32	rna-XM_013843834.3	PCF	A7	=	BnTCP69	rna-XM_013844394.3	PCF	C6
BnTCP32	rna-XM_013843834.3	PCF	A7	=	BnTCP67	rna-XM_013888278.3	PCF	C6
BnTCP32	rna-XM_013843834.3	PCF	A7	=	BnTCP48	rna-XM_022696074.2	PCF	C2
BnTCP33	rna-XM_022689175.2	PCF	A7	=	BnTCP49	rna-XM_013835882.3	PCF	C2
BnTCP33	rna-XM_022689175.2	PCF	A7	=	BnTCP72	rna-XM_048761363.1	PCF	C6
BnTCP34	rna-XM_013799159.3	CIN	A8	=	BnTCP56	rna-XM_013829397.3	CIN	C3
BnTCP34	rna-XM_013799159.3	CIN	A8	=	BnTCP65	rna-XM_013841391.3	CIN	C5
BnTCP34	rna-XM_013799159.3	CIN	A8	=	BnTCP43	rna-XM_048744939.1	CIN	C1
BnTCP36	rna-XM_013869591.3	PCF	A9	=	BnTCP73	rna-XM_013817113.3	PCF	C7
BnTCP36	rna-XM_013869591.3	PCF	A9	=	BnTCP77	rna-XM_013854710.3	PCF	C9
BnTCP37	rna-XM_048739448.1	PCF	A9	=	BnTCP78	rna-XM_013805605.3	PCF	C9
BnTCP37	rna-XM_048739448.1	PCF	A9	=	BnTCP74	rna-XM_013881428.3	PCF	C7
BnTCP37	rna-XM_048739448.1	PCF	A9	=	BnTCP50	rna-XM_048748389.1	PCF	C2
BnTCP38	rna-XM_022714528.2	PCF	A9	=	BnTCP79	rna-XM_013806266.3	PCF	C9
BnTCP40	rna-XM_013847506.3	PCF	A10	=	BnTCP44	rna-XM_013820296.3	PCF	C2
BnTCP40	rna-XM_013847506.3	PCF	A10	=	BnTCP74	rna-XM_013881428.3	PCF	C7
BnTCP40	rna-XM_013847506.3	PCF	A10	=	BnTCP50	rna-XM_048748389.1	PCF	C2
BnTCP40	rna-XM_013847506.3	PCF	A10	=	BnTCP53	rna-XM_048751866.1	PCF	C3
BnTCP40	rna-XM_013847506.3	PCF	A10	=	BnTCP80	rna-XM_048767159.1	PCF	C9
BnTCP41	rna-XM_013815648.3	CIN	C1	=	BnTCP76	rna-XM_048762945.1	CIN	C7
BnTCP42	rna-XM_013835496.3	CYC/TB1	C1	=	BnTCP57	rna-XM_013810730.3	CYC/TB1	C3
BnTCP42	rna-XM_013835496.3	CYC/TB1	C1	=	BnTCP64	rna-XM_013825330.3	CYC/TB1	C5
BnTCP43	rna-XM_048744939.1	CIN	C1	=	BnTCP56	rna-XM_013829397.3	CIN	C3
BnTCP43	rna-XM_048744939.1	CIN	C1	=	BnTCP65	rna-XM_013841391.3	CIN	C5
BnTCP44	rna-XM_013820296.3	PCF	C2	=	BnTCP53	rna-XM_048751866.1	PCF	C3
BnTCP44	rna-XM_013820296.3	PCF	C2	=	BnTCP80	rna-XM_048767159.1	PCF	C9
BnTCP46	rna-XM_013819322.3	CYC/TB1	C2	=	BnTCP70	rna-XM_013845840.3	CYC/TB1	C6
BnTCP46	rna-XM_013819322.3	CYC/TB1	C2	=	BnTCP68	rna-XM_013866974.3	CYC/TB1	C6
BnTCP47	rna-XM_013795945.3	CYC/TB1	C2	=	BnTCP71	rna-XM_022704003.2	CYC/TB1	C6
BnTCP48	rna-XM_022696074.2	PCF	C2	=	BnTCP69	rna-XM_013844394.3	PCF	C6
BnTCP48	rna-XM_022696074.2	PCF	C2	=	BnTCP67	rna-XM_013888278.3	PCF	C6
BnTCP49	rna-XM_013835882.3	PCF	C2	=	BnTCP72	rna-XM_048761363.1	PCF	C6
BnTCP50	rna-XM_048748389.1	PCF	C2	=	BnTCP78	rna-XM_013805605.3	PCF	C9
BnTCP50	rna-XM_048748389.1	PCF	C2	=	BnTCP74	rna-XM_013881428.3	PCF	C7
BnTCP50	rna-XM_048748389.1	PCF	C2	=	BnTCP53	rna-XM_048751866.1	PCF	C3
BnTCP50	rna-XM_048748389.1	PCF	C2	=	BnTCP80	rna-XM_048767159.1	PCF	C9
BnTCP51	rna-XM_013810074.3	CIN	C2	=	BnTCP52	rna-XM_013825204.3	CIN	C3
BnTCP51	rna-XM_013810074.3	CIN	C2	=	BnTCP75	rna-XM_022715553.2	CIN	C7
BnTCP52	rna-XM_013825204.3	CIN	C3	=	BnTCP75	rna-XM_022715553.2	CIN	C7
BnTCP53	rna-XM_048751866.1	PCF	C3	=	BnTCP78	rna-XM_013805605.3	PCF	C9
BnTCP53	rna-XM_048751866.1	PCF	C3	=	BnTCP74	rna-XM_013881428.3	PCF	C7
BnTCP53	rna-XM_048751866.1	PCF	C3	=	BnTCP80	rna-XM_048767159.1	PCF	C9
BnTCP54	rna-XM_013870360.3	PCF	C3	=	BnTCP60	rna-XM_013830780.3	PCF	C4
BnTCP55	rna-XM_013828759.3	CIN	C3	=	BnTCP66	rna-XM_022719958.2	CIN	C5
BnTCP56	rna-XM_013829397.3	CIN	C3	=	BnTCP65	rna-XM_013841391.3	CIN	C5
BnTCP57	rna-XM_013810730.3	CYC/TB1	C3	=	BnTCP64	rna-XM_013825330.3	CYC/TB1	C5
BnTCP62	rna-XM_013831615.3	PCF	C4	=	BnTCP73	rna-XM_013817113.3	PCF	C7
BnTCP67	rna-XM_013888278.3	PCF	C6	=	BnTCP69	rna-XM_013844394.3	PCF	C6
BnTCP68	rna-XM_013866974.3	CYC/TB1	C6	=	BnTCP70	rna-XM_013845840.3	CYC/TB1	C6
BnTCP73	rna-XM_013817113.3	PCF	C7	=	BnTCP77	rna-XM_013854710.3	PCF	C9
BnTCP74	rna-XM_013881428.3	PCF	C7	=	BnTCP78	rna-XM_013805605.3	PCF	C9
BnTCP74	rna-XM_013881428.3	PCF	C7	=	BnTCP80	rna-XM_048767159.1	PCF	C9
