# Supplementary material for: Genome-wide identification and expression analysis of the TCP transcription factor family and its response to abiotic stress in rapeseed (Brassica napus L.)
Source: 3 Biotech. 2025 Apr 7;15(5):119. doi: 10.1007/s13205-025-04273-x (PMC11977093; doi:10.1007/s13205-025-04273-x)
Supplement: Supplementary file 10 — Supplementary file10 (XLS 179 KB) [file 13205_2025_4273_MOESM10_ESM.xls]

## Sheet: B. napus-O. sativa
Table S6. One-to-one orthologous relationships between Brassica napus and O. sativa.
BnTCP Gene ID	BnTCP Gene Name	Group	Chromosome Position	OsTCP Gene ID	Chromosome Position
BnTCP28	XM_013789239.3	PCF	A6	LOC_Os01g69980.1	Chr1
BnTCP36	XM_013869591.3	PCF	A9	LOC_Os01g69980.1	Chr1
BnTCP73	XM_013817113.3	PCF	C7	LOC_Os01g69980.1	Chr1
BnTCP74	XM_013881428.3	PCF	C7	LOC_Os02g42380.1	Chr2

## Sheet: B. napus-Z. mays
Table S5. One-to-one orthologous relationships between Brassica napus and Z. mays.
BnTCP Gene ID	BnTCP Gene Name	Group	Chromosome Position	ZmTCP Gene ID	Chromosome Position
BnTCP40	XM_013847506.3	PCF	A10	Zm00001d017350_T001	5
BnTCP74	XM_013881428.3	PCF	C7	Zm00001d025896_T001	10
BnTCP80	XM_048767159.1	PCF	C9	Zm00001d017350_T001	5

## Sheet: B. napus-S. bicolor
Table S5. One-to-one orthologous relationships between Brassica napus and Sorghum bicolor.
BnTCP Gene ID	BnTCP Gene Name	Group	Chromosome Position	SbTCP Gene ID	Chromosome Position
BnTCP32	XM_013843834.3	PCF	A7	EES07255	4
BnTCP45	XM_022696013.2	PCF	C2	OQU80770	7
BnTCP74	XM_013881428.3	PCF	C7	EES05476	4

## Sheet: B. napus-V. vinifera
Table S5. One-to-one orthologous relationships between Brassica napus and Vitis vinifera.
BnTCP Gene ID	BnTCP Gene Name	Group	Chromosome Position	VvTCP Gene ID	Chromosome Position
BnTCP2	XM_048738303.1	CYC/TB1	A1	VIT_17s0000g04180.t01	17
BnTCP3	XM_048739321.1	CIN	A1	VIT_19s0014g01680.t01	19
BnTCP7	XM_013861227.3	CYC/TB1	A2	VIT_01s0011g02920.t01	1
BnTCP8	XM_048759743.1	PCF	A2	VIT_01s0026g02200.t01	1
BnTCP6	XM_013860387.3	CYC/TB1	A2	VIT_14s0083g00150.t01	14
BnTCP8	XM_048759743.1	PCF	A2	VIT_17s0000g06020.t01	17
BnTCP19	XM_048776850.1	CIN	A3	VIT_10s0003g00870.t01	10
BnTCP19	XM_048776850.1	CIN	A3	VIT_10s0003g03910.t01	10
BnTCP14	XM_013879363.3	PCF	A3	VIT_15s0048g01150.t01	15
BnTCP16	XM_013880834.3	CIN	A3	VIT_19s0014g01680.t01	19
BnTCP20	XM_013891389.3	PCF	A4	VIT_14s0068g01690.t01	14
BnTCP22	XM_022705782.2	PCF	A5	VIT_15s0048g01150.t01	15
BnTCP24	XM_048779825.1	CIN	A5	VIT_19s0014g01680.t01	19
BnTCP22	XM_022705782.2	PCF	A5	VIT_02s0025g04590.t01	2
BnTCP28	XM_013789239.3	PCF	A6	VIT_14s0068g01690.t01	14
BnTCP26	XM_022687833.2	PCF	A6	VIT_17s0000g06020.t01	17
BnTCP29	XM_013793628.3	PCF	A7	VIT_01s0026g02200.t01	1
BnTCP32	XM_013843834.3	PCF	A7	VIT_01s0026g02200.t01	1
BnTCP32	XM_013843834.3	PCF	A7	VIT_17s0000g06020.t01	17
BnTCP34	XM_013799159.3	CIN	A8	VIT_19s0014g01680.t01	19
BnTCP36	XM_013869591.3	PCF	A9	VIT_14s0068g01690.t01	14
BnTCP42	XM_013835496.3	CYC/TB1	C1	VIT_17s0000g04180.t01	17
BnTCP43	XM_048744939.1	CIN	C1	VIT_19s0014g01680.t01	19
BnTCP47	XM_013795945.3	CYC/TB1	C2	VIT_01s0011g02920.t01	1
BnTCP48	XM_022696074.2	PCF	C2	VIT_01s0026g02200.t01	1
BnTCP45	XM_022696013.2	PCF	C2	VIT_16s0022g02480.t01	16
BnTCP58	XM_013892938.3	PCF	C3	VIT_01s0026g02200.t01	1
BnTCP55	XM_013828759.3	CIN	C3	VIT_14s0083g00150.t01	14
BnTCP54	XM_013870360.3	PCF	C3	VIT_15s0048g01150.t01	15
BnTCP58	XM_013892938.3	PCF	C3	VIT_17s0000g06020.t01	17
BnTCP56	XM_013829397.3	CIN	C3	VIT_19s0014g01680.t01	19
BnTCP62	XM_013831615.3	PCF	C4	VIT_14s0068g01690.t01	14
BnTCP60	XM_013830780.3	PCF	C4	VIT_15s0048g01150.t01	15
BnTCP60	XM_013830780.3	PCF	C4	VIT_02s0025g04590.t01	2
BnTCP64	XM_013825330.3	CYC/TB1	C5	VIT_17s0000g04180.t01	17
BnTCP65	XM_013841391.3	CIN	C5	VIT_19s0014g01680.t01	19
BnTCP67	XM_013888278.3	PCF	C6	VIT_01s0026g02200.t01	1
BnTCP69	XM_013844394.3	PCF	C6	VIT_01s0026g02200.t01	1
BnTCP71	XM_022704003.2	CYC/TB1	C6	VIT_01s0011g02920.t01	1
BnTCP71	XM_022704003.2	CYC/TB1	C6	VIT_14s0083g00150.t01	14
BnTCP76	XM_048762945.1	CIN	C7	VIT_10s0003g00870.t01	10
BnTCP73	XM_013817113.3	PCF	C7	VIT_14s0068g01690.t01	14
BnTCP77	XM_013854710.3	PCF	C9	VIT_14s0068g01690.t01	14

## Sheet: B. napus-C. sativus
Table S5. One-to-one orthologous relationships between Brassica napus and Cucumis sativus.
BnTCP Gene ID	BnTCP Gene Name	Group	Chromosome Position	CsTCP Gene ID	Chromosome Position
BnTCP2	XM_048738303.1	CYC/TB1	A1	KGN63798	1
BnTCP2	XM_048738303.1	CYC/TB1	A1	KGN64106	1
BnTCP3	XM_048739321.1	CIN	A1	KGN55085	4
BnTCP3	XM_048739321.1	CIN	A1	KGN53599	4
BnTCP2	XM_048738303.1	CYC/TB1	A1	KGN52044	5
BnTCP11	XM_013810069.3	CIN	A2	KGN64062	1
BnTCP8	XM_048759743.1	PCF	A2	KGN63664	1
BnTCP11	XM_013810069.3	CIN	A2	KGN63734	1
BnTCP7	XM_013861227.3	CYC/TB1	A2	KGN64106	1
BnTCP6	XM_013860387.3	CYC/TB1	A2	KGN63798	1
BnTCP7	XM_013861227.3	CYC/TB1	A2	KGN52044	5
BnTCP8	XM_048759743.1	PCF	A2	KGN51906	5
BnTCP12	XM_013825026.3	CIN	A3	KGN64062	1
BnTCP12	XM_013825026.3	CIN	A3	KGN63734	1
BnTCP18	XM_013881521.3	CIN	A3	KGN64062	1
BnTCP18	XM_013881521.3	CIN	A3	KGN63734	1
BnTCP16	XM_013880834.3	CIN	A3	KGN55085	4
BnTCP16	XM_013880834.3	CIN	A3	KGN53599	4
BnTCP12	XM_013825026.3	CIN	A3	KGN51554	5
BnTCP19	XM_048776850.1	CIN	A3	KGN49410	6
BnTCP14	XM_013879363.3	PCF	A3	KGN46217	6
BnTCP20	XM_013891389.3	PCF	A4	KGN58160	3
BnTCP24	XM_048779825.1	CIN	A5	KGN64714	1
BnTCP24	XM_048779825.1	CIN	A5	KGN55085	4
BnTCP24	XM_048779825.1	CIN	A5	KGN53599	4
BnTCP22	XM_022705782.2	PCF	A5	KGN46217	6
BnTCP26	XM_022687833.2	PCF	A6	KGN63664	1
BnTCP26	XM_022687833.2	PCF	A6	KGN63984	1
BnTCP28	XM_013789239.3	PCF	A6	KGN58160	3
BnTCP32	XM_013843834.3	PCF	A7	KGN63984	1
BnTCP32	XM_013843834.3	PCF	A7	KGN63664	1
BnTCP29	XM_013793628.3	PCF	A7	KGN51906	5
BnTCP31	XM_013796808.3	CYC/TB1	A7	KGN51554	5
BnTCP32	XM_013843834.3	PCF	A7	KGN51906	5
BnTCP34	XM_013799159.3	CIN	A8	KGN55085	4
BnTCP36	XM_013869591.3	PCF	A9	KGN58160	3
BnTCP42	XM_013835496.3	CYC/TB1	C1	KGN63798	1
BnTCP42	XM_013835496.3	CYC/TB1	C1	KGN64106	1
BnTCP43	XM_048744939.1	CIN	C1	KGN55085	4
BnTCP43	XM_048744939.1	CIN	C1	KGN53599	4
BnTCP42	XM_013835496.3	CYC/TB1	C1	KGN52044	5
BnTCP51	XM_013810074.3	CIN	C2	KGN63798	1
BnTCP51	XM_013810074.3	CIN	C2	KGN64062	1
BnTCP48	XM_022696074.2	PCF	C2	KGN63984	1
BnTCP47	XM_013795945.3	CYC/TB1	C2	KGN64106	1
BnTCP51	XM_013810074.3	CIN	C2	KGN63734	1
BnTCP48	XM_022696074.2	PCF	C2	KGN63664	1
BnTCP46	XM_013819322.3	CYC/TB1	C2	KGN63798	1
BnTCP45	XM_022696013.2	PCF	C2	KGN57329	3
BnTCP47	XM_013795945.3	CYC/TB1	C2	KGN52044	5
BnTCP48	XM_022696074.2	PCF	C2	KGN51906	5
BnTCP52	XM_013825204.3	CIN	C3	KGN64062	1
BnTCP52	XM_013825204.3	CIN	C3	KGN63734	1
BnTCP58	XM_013892938.3	PCF	C3	KGN63984	1
BnTCP58	XM_013892938.3	PCF	C3	KGN63664	1
BnTCP56	XM_013829397.3	CIN	C3	KGN55085	4
BnTCP56	XM_013829397.3	CIN	C3	KGN53599	4
BnTCP52	XM_013825204.3	CIN	C3	KGN51554	5
BnTCP62	XM_013831615.3	PCF	C4	KGN58160	3
BnTCP60	XM_013830780.3	PCF	C4	KGN46217	6
BnTCP64	XM_013825330.3	CYC/TB1	C5	KGN63798	1
BnTCP64	XM_013825330.3	CYC/TB1	C5	KGN64106	1
BnTCP65	XM_013841391.3	CIN	C5	KGN64714	1
BnTCP65	XM_013841391.3	CIN	C5	KGN55085	4
BnTCP65	XM_013841391.3	CIN	C5	KGN53599	4
BnTCP67	XM_013888278.3	PCF	C6	KGN51906	5
BnTCP71	XM_022704003.2	CYC/TB1	C6	KGN52044	5
BnTCP69	XM_013844394.3	PCF	C6	KGN51906	5
BnTCP75	XM_022715553.2	CIN	C7	KGN64062	1
BnTCP75	XM_022715553.2	CIN	C7	KGN63734	1
BnTCP73	XM_013817113.3	PCF	C7	KGN58160	3
BnTCP76	XM_048762945.1	CIN	C7	KGN49410	6
BnTCP77	XM_013854710.3	PCF	C9	KGN58160	3

## Sheet: B. napus-A. thaliana
Table S5. One-to-one orthologous relationships between Brassica napus and A. thaliana.
BnTCP Gene ID	BnTCP Gene Name	Subfamily	Chromosome Position	AtTCP Gene ID	Chromosome Position
BnTCP3	XM_048739321.1	CIN	A1	AT1G53230.1	1
BnTCP3	XM_048739321.1	CIN	A1	AT3G15030.2	3
BnTCP2	XM_048738303.1	CYC/TB1	A1	AT3G18550.3	3
BnTCP6	XM_013860387.3	CYC/TB1	A2	AT1G67260.1	1
BnTCP7	XM_013861227.3	CYC/TB1	A2	AT1G68800.2	1
BnTCP8	XM_048759743.1	PCF	A2	AT1G69690.1	1
BnTCP9	XM_013836189.3	PCF	A2	AT1G72010.1	1
BnTCP4	XM_013836936.3	PCF	A2	AT5G08330.1	5
BnTCP11	XM_013810069.3	CIN	A2	AT5G60970.1	5
BnTCP10	XM_013819918.3	PCF	A2	AT5G23280.1	5
BnTCP11	XM_013810069.3	CIN	A2	AT5G08070.1	5
BnTCP10	XM_013819918.3	PCF	A2	AT5G08330.1	5
BnTCP16	XM_013880834.3	CIN	A3	AT1G53230.1	1
BnTCP14	XM_013879363.3	PCF	A3	AT2G45680.1	2
BnTCP16	XM_013880834.3	CIN	A3	AT3G15030.2	3
BnTCP19	XM_048776850.1	CIN	A3	AT4G18390.1	4
BnTCP12	XM_013825026.3	CIN	A3	AT5G08070.1	5
BnTCP13	XM_022710852.2	PCF	A3	AT5G08330.1	5
BnTCP18	XM_013881521.3	CIN	A3	AT5G60970.1	5
BnTCP13	XM_022710852.2	PCF	A3	AT5G23280.1	5
BnTCP18	XM_013881521.3	CIN	A3	AT5G08070.1	5
BnTCP12	XM_013825026.3	CIN	A3	AT5G60970.1	5
BnTCP20	XM_013891389.3	PCF	A4	AT3G27010.2	3
BnTCP20	XM_013891389.3	PCF	A4	AT5G41030.1	5
BnTCP24	XM_048779825.1	CIN	A5	AT1G53230.1	1
BnTCP22	XM_022705782.2	PCF	A5	AT2G45680.1	2
BnTCP23	XM_013893294.3	CIN	A5	AT2G31070.1	2
BnTCP24	XM_048779825.1	CIN	A5	AT3G15030.2	3
BnTCP25	XM_048780291.1	CIN	A5	AT3G02150.2	3
BnTCP28	XM_013789239.3	PCF	A6	AT3G27010.2	3
BnTCP26	XM_022687833.2	PCF	A6	AT3G47620.1	3
BnTCP27	XM_013788065.3	PCF	A6	AT5G23280.1	5
BnTCP28	XM_013789239.3	PCF	A6	AT5G41030.1	5
BnTCP27	XM_013788065.3	PCF	A6	AT5G08330.1	5
BnTCP31	XM_013796808.3	CYC/TB1	A7	AT1G67260.1	1
BnTCP32	XM_013843834.3	PCF	A7	AT1G69690.1	1
BnTCP33	XM_022689175.2	PCF	A7	AT1G72010.1	1
BnTCP30	XM_013850604.3	CYC/TB1	A7	AT1G67260.1	1
BnTCP29	XM_013793628.3	PCF	A7	AT1G69690.1	1
BnTCP34	XM_013799159.3	CIN	A8	AT1G53230.1	1
BnTCP34	XM_013799159.3	CIN	A8	AT3G15030.2	3
BnTCP38	XM_022714528.2	PCF	A9	AT1G58100.1	1
BnTCP36	XM_013869591.3	PCF	A9	AT3G27010.2	3
BnTCP37	XM_048739448.1	PCF	A9	AT5G23280.1	5
BnTCP36	XM_013869591.3	PCF	A9	AT5G41030.1	5
BnTCP37	XM_048739448.1	PCF	A9	AT5G08330.1	5
BnTCP40	XM_013847506.3	PCF	A10	AT5G08330.1	5
BnTCP40	XM_013847506.3	PCF	A10	AT5G23280.1	5
BnTCP43	XM_048744939.1	CIN	C1	AT1G53230.1	1
BnTCP43	XM_048744939.1	CIN	C1	AT3G15030.2	3
BnTCP42	XM_013835496.3	CYC/TB1	C1	AT3G18550.3	3
BnTCP46	XM_013819322.3	CYC/TB1	C2	AT1G67260.1	1
BnTCP47	XM_013795945.3	CYC/TB1	C2	AT1G68800.2	1
BnTCP48	XM_022696074.2	PCF	C2	AT1G69690.1	1
BnTCP49	XM_013835882.3	PCF	C2	AT1G72010.1	1
BnTCP44	XM_013820296.3	PCF	C2	AT5G08330.1	5
BnTCP51	XM_013810074.3	CIN	C2	AT5G60970.1	5
BnTCP45	XM_022696013.2	PCF	C2	AT5G51910.1	5
BnTCP50	XM_048748389.1	PCF	C2	AT5G23280.1	5
BnTCP51	XM_013810074.3	CIN	C2	AT5G08070.1	5
BnTCP50	XM_048748389.1	PCF	C2	AT5G08330.1	5
BnTCP56	XM_013829397.3	CIN	C3	AT1G53230.1	1
BnTCP54	XM_013870360.3	PCF	C3	AT2G45680.1	2
BnTCP56	XM_013829397.3	CIN	C3	AT3G15030.2	3
BnTCP55	XM_013828759.3	CIN	C3	AT3G02150.2	3
BnTCP58	XM_013892938.3	PCF	C3	AT3G47620.1	3
BnTCP52	XM_013825204.3	CIN	C3	AT5G08070.1	5
BnTCP53	XM_048751866.1	PCF	C3	AT5G08330.1	5
BnTCP53	XM_048751866.1	PCF	C3	AT5G23280.1	5
BnTCP52	XM_013825204.3	CIN	C3	AT5G60970.1	5
BnTCP60	XM_013830780.3	PCF	C4	AT2G45680.1	2
BnTCP61	XM_048754286.1	CIN	C4	AT2G31070.1	2
BnTCP62	XM_013831615.3	PCF	C4	AT3G27010.2	3
BnTCP62	XM_013831615.3	PCF	C4	AT5G41030.1	5
BnTCP65	XM_013841391.3	CIN	C5	AT1G53230.1	1
BnTCP65	XM_013841391.3	CIN	C5	AT3G15030.2	3
BnTCP64	XM_013825330.3	CYC/TB1	C5	AT3G18550.3	3
BnTCP70	XM_013845840.3	CYC/TB1	C6	AT1G67260.1	1
BnTCP71	XM_022704003.2	CYC/TB1	C6	AT1G68800.2	1
BnTCP72	XM_048761363.1	PCF	C6	AT1G72010.1	1
BnTCP68	XM_013866974.3	CYC/TB1	C6	AT1G67260.1	1
BnTCP67	XM_013888278.3	PCF	C6	AT1G69690.1	1
BnTCP69	XM_013844394.3	PCF	C6	AT1G69690.1	1
BnTCP73	XM_013817113.3	PCF	C7	AT3G27010.2	3
BnTCP76	XM_048762945.1	CIN	C7	AT4G18390.1	4
BnTCP75	XM_022715553.2	CIN	C7	AT5G60970.1	5
BnTCP74	XM_013881428.3	PCF	C7	AT5G23280.1	5
BnTCP73	XM_013817113.3	PCF	C7	AT5G41030.1	5
BnTCP75	XM_022715553.2	CIN	C7	AT5G08070.1	5
BnTCP74	XM_013881428.3	PCF	C7	AT5G08330.1	5
BnTCP79	XM_013806266.3	PCF	C9	AT1G58100.1	1
BnTCP77	XM_013854710.3	PCF	C9	AT3G27010.2	3
BnTCP80	XM_048767159.1	PCF	C9	AT5G08330.1	5
BnTCP78	XM_013805605.3	PCF	C9	AT5G23280.1	5
BnTCP77	XM_013854710.3	PCF	C9	AT5G41030.1	5
BnTCP78	XM_013805605.3	PCF	C9	AT5G08330.1	5
BnTCP80	XM_048767159.1	PCF	C9	AT5G23280.1	5

## Sheet: B. napus-B. rapa
Table S5. One-to-one orthologous relationships between Brassica napus and Brassica rapa.
BnTCP Gene ID	BnTCP Gene Name	Group	Chromosome Position	BrTCP Gene ID	Chromosome Position
BnTCP2	XM_048738303.1	CYC/TB1	A1	Bra037579.1	A01
BnTCP3	XM_048739321.1	CIN	A1	Bra021586.1	A01
BnTCP3	XM_048739321.1	CIN	A1	Bra001579.1	A03
BnTCP2	XM_048738303.1	CYC/TB1	A1	Bra001710.1	A03
BnTCP3	XM_048739321.1	CIN	A1	Bra027284.1	A05
BnTCP3	XM_048739321.1	CIN	A1	Bra030952.1	A08
BnTCP10	XM_013819918.3	PCF	A2	Bra026506.1	A01
BnTCP6	XM_013860387.3	CYC/TB1	A2	Bra034010.1	A02
BnTCP7	XM_013861227.3	CYC/TB1	A2	Bra038350.1	A02
BnTCP8	XM_048759743.1	PCF	A2	Bra007875.1	A02
BnTCP9	XM_013836189.3	PCF	A2	Bra008001.1	A02
BnTCP10	XM_013819918.3	PCF	A2	Bra029366.1	A02
BnTCP11	XM_013810069.3	CIN	A2	Bra029344.1	A02
BnTCP4	XM_013836936.3	PCF	A2	Bra028662.1	A02
BnTCP4	XM_013836936.3	PCF	A2	Bra005984.1	A03
BnTCP11	XM_013810069.3	CIN	A2	Bra012990.1	A03
BnTCP11	XM_013810069.3	CIN	A2	Bra005967.1	A03
BnTCP10	XM_013819918.3	PCF	A2	Bra005984.1	A03
BnTCP10	XM_013819918.3	PCF	A2	Bra009667.1	A06
BnTCP6	XM_013860387.3	CYC/TB1	A2	Bra004212.1	A07
BnTCP8	XM_048759743.1	PCF	A2	Bra004407.1	A07
BnTCP9	XM_013836189.3	PCF	A2	Bra016090.1	A07
BnTCP8	XM_048759743.1	PCF	A2	Bra003986.1	A07
BnTCP6	XM_013860387.3	CYC/TB1	A2	Bra004097.1	A07
BnTCP4	XM_013836936.3	PCF	A2	Bra009338.1	A10
BnTCP10	XM_013819918.3	PCF	A2	Bra009338.1	A10
BnTCP19	XM_048776850.1	CIN	A3	Bra013304.1	A01
BnTCP16	XM_013880834.3	CIN	A3	Bra021586.1	A01
BnTCP13	XM_022710852.2	PCF	A3	Bra028662.1	A02
BnTCP18	XM_013881521.3	CIN	A3	Bra029344.1	A02
BnTCP13	XM_022710852.2	PCF	A3	Bra029366.1	A02
BnTCP12	XM_013825026.3	CIN	A3	Bra029344.1	A02
BnTCP12	XM_013825026.3	CIN	A3	Bra005967.1	A03
BnTCP13	XM_022710852.2	PCF	A3	Bra005984.1	A03
BnTCP14	XM_013879363.3	PCF	A3	Bra000395.1	A03
BnTCP16	XM_013880834.3	CIN	A3	Bra001579.1	A03
BnTCP18	XM_013881521.3	CIN	A3	Bra012990.1	A03
BnTCP19	XM_048776850.1	CIN	A3	Bra012600.1	A03
BnTCP18	XM_013881521.3	CIN	A3	Bra005967.1	A03
BnTCP12	XM_013825026.3	CIN	A3	Bra012990.1	A03
BnTCP14	XM_013879363.3	PCF	A3	Bra004929.1	A05
BnTCP16	XM_013880834.3	CIN	A3	Bra027284.1	A05
BnTCP16	XM_013880834.3	CIN	A3	Bra030952.1	A08
BnTCP13	XM_022710852.2	PCF	A3	Bra009338.1	A10
BnTCP20	XM_013891389.3	PCF	A4	Bra025528.1	A04
BnTCP20	XM_013891389.3	PCF	A4	Bra025244.1	A06
BnTCP20	XM_013891389.3	PCF	A4	Bra039096.1	A09
BnTCP24	XM_048779825.1	CIN	A5	Bra021586.1	A01
BnTCP22	XM_022705782.2	PCF	A5	Bra000395.1	A03
BnTCP24	XM_048779825.1	CIN	A5	Bra001579.1	A03
BnTCP25	XM_048780291.1	CIN	A5	Bra001032.1	A03
BnTCP24	XM_048779825.1	CIN	A5	Bra027284.1	A05
BnTCP22	XM_022705782.2	PCF	A5	Bra004929.1	A05
BnTCP23	XM_013893294.3	CIN	A5	Bra018280.1	A05
BnTCP25	XM_048780291.1	CIN	A5	Bra039158.1	A05
BnTCP24	XM_048779825.1	CIN	A5	Bra030952.1	A08
BnTCP27	XM_013788065.3	PCF	A6	Bra026506.1	A01
BnTCP27	XM_013788065.3	PCF	A6	Bra029366.1	A02
BnTCP28	XM_013789239.3	PCF	A6	Bra025528.1	A04
BnTCP28	XM_013789239.3	PCF	A6	Bra025244.1	A06
BnTCP26	XM_022687833.2	PCF	A6	Bra018126.1	A06
BnTCP27	XM_013788065.3	PCF	A6	Bra009667.1	A06
BnTCP28	XM_013789239.3	PCF	A6	Bra039096.1	A09
BnTCP31	XM_013796808.3	CYC/TB1	A7	Bra034010.1	A02
BnTCP32	XM_013843834.3	PCF	A7	Bra007875.1	A02
BnTCP33	XM_022689175.2	PCF	A7	Bra008001.1	A02
BnTCP30	XM_013850604.3	CYC/TB1	A7	Bra034010.1	A02
BnTCP29	XM_013793628.3	PCF	A7	Bra007875.1	A02
BnTCP29	XM_013793628.3	PCF	A7	Bra003986.1	A07
BnTCP30	XM_013850604.3	CYC/TB1	A7	Bra004097.1	A07
BnTCP31	XM_013796808.3	CYC/TB1	A7	Bra004212.1	A07
BnTCP32	XM_013843834.3	PCF	A7	Bra004407.1	A07
BnTCP33	XM_022689175.2	PCF	A7	Bra016090.1	A07
BnTCP32	XM_013843834.3	PCF	A7	Bra003986.1	A07
BnTCP31	XM_013796808.3	CYC/TB1	A7	Bra004097.1	A07
BnTCP30	XM_013850604.3	CYC/TB1	A7	Bra004212.1	A07
BnTCP29	XM_013793628.3	PCF	A7	Bra004407.1	A07
BnTCP34	XM_013799159.3	CIN	A8	Bra021586.1	A01
BnTCP34	XM_013799159.3	CIN	A8	Bra001579.1	A03
BnTCP34	XM_013799159.3	CIN	A8	Bra027284.1	A05
BnTCP34	XM_013799159.3	CIN	A8	Bra030952.1	A08
BnTCP37	XM_048739448.1	PCF	A9	Bra026506.1	A01
BnTCP37	XM_048739448.1	PCF	A9	Bra029366.1	A02
BnTCP37	XM_048739448.1	PCF	A9	Bra005984.1	A03
BnTCP36	XM_013869591.3	PCF	A9	Bra025528.1	A04
BnTCP37	XM_048739448.1	PCF	A9	Bra009667.1	A06
BnTCP36	XM_013869591.3	PCF	A9	Bra025244.1	A06
BnTCP38	XM_022714528.2	PCF	A9	Bra027886.1	A09
BnTCP36	XM_013869591.3	PCF	A9	Bra039096.1	A09
BnTCP40	XM_013847506.3	PCF	A10	Bra029366.1	A02
BnTCP40	XM_013847506.3	PCF	A10	Bra028662.1	A02
BnTCP40	XM_013847506.3	PCF	A10	Bra005984.1	A03
BnTCP40	XM_013847506.3	PCF	A10	Bra009338.1	A10
BnTCP42	XM_013835496.3	CYC/TB1	C1	Bra037579.1	A01
BnTCP43	XM_048744939.1	CIN	C1	Bra021586.1	A01
BnTCP43	XM_048744939.1	CIN	C1	Bra001579.1	A03
BnTCP42	XM_013835496.3	CYC/TB1	C1	Bra001710.1	A03
BnTCP43	XM_048744939.1	CIN	C1	Bra027284.1	A05
BnTCP43	XM_048744939.1	CIN	C1	Bra030952.1	A08
BnTCP50	XM_048748389.1	PCF	C2	Bra026506.1	A01
BnTCP45	XM_022696013.2	PCF	C2	Bra022568.1	A02
BnTCP46	XM_013819322.3	CYC/TB1	C2	Bra034010.1	A02
BnTCP47	XM_013795945.3	CYC/TB1	C2	Bra038350.1	A02
BnTCP48	XM_022696074.2	PCF	C2	Bra007875.1	A02
BnTCP49	XM_013835882.3	PCF	C2	Bra008001.1	A02
BnTCP51	XM_013810074.3	CIN	C2	Bra029344.1	A02
BnTCP44	XM_013820296.3	PCF	C2	Bra028662.1	A02
BnTCP44	XM_013820296.3	PCF	C2	Bra005984.1	A03
BnTCP51	XM_013810074.3	CIN	C2	Bra012990.1	A03
BnTCP51	XM_013810074.3	CIN	C2	Bra005967.1	A03
BnTCP50	XM_048748389.1	PCF	C2	Bra005984.1	A03
BnTCP50	XM_048748389.1	PCF	C2	Bra009667.1	A06
BnTCP46	XM_013819322.3	CYC/TB1	C2	Bra004212.1	A07
BnTCP48	XM_022696074.2	PCF	C2	Bra004407.1	A07
BnTCP49	XM_013835882.3	PCF	C2	Bra016090.1	A07
BnTCP48	XM_022696074.2	PCF	C2	Bra003986.1	A07
BnTCP46	XM_013819322.3	CYC/TB1	C2	Bra004097.1	A07
BnTCP44	XM_013820296.3	PCF	C2	Bra009338.1	A10
BnTCP50	XM_048748389.1	PCF	C2	Bra009338.1	A10
BnTCP56	XM_013829397.3	CIN	C3	Bra021586.1	A01
BnTCP53	XM_048751866.1	PCF	C3	Bra028662.1	A02
BnTCP53	XM_048751866.1	PCF	C3	Bra029366.1	A02
BnTCP52	XM_013825204.3	CIN	C3	Bra029344.1	A02
BnTCP52	XM_013825204.3	CIN	C3	Bra005967.1	A03
BnTCP53	XM_048751866.1	PCF	C3	Bra005984.1	A03
BnTCP54	XM_013870360.3	PCF	C3	Bra000395.1	A03
BnTCP55	XM_013828759.3	CIN	C3	Bra001032.1	A03
BnTCP56	XM_013829397.3	CIN	C3	Bra001579.1	A03
BnTCP52	XM_013825204.3	CIN	C3	Bra012990.1	A03
BnTCP54	XM_013870360.3	PCF	C3	Bra004929.1	A05
BnTCP56	XM_013829397.3	CIN	C3	Bra027284.1	A05
BnTCP55	XM_013828759.3	CIN	C3	Bra039158.1	A05
BnTCP58	XM_013892938.3	PCF	C3	Bra018126.1	A06
BnTCP56	XM_013829397.3	CIN	C3	Bra030952.1	A08
BnTCP53	XM_048751866.1	PCF	C3	Bra009338.1	A10
BnTCP60	XM_013830780.3	PCF	C4	Bra000395.1	A03
BnTCP62	XM_013831615.3	PCF	C4	Bra025528.1	A04
BnTCP60	XM_013830780.3	PCF	C4	Bra004929.1	A05
BnTCP61	XM_048754286.1	CIN	C4	Bra018280.1	A05
BnTCP62	XM_013831615.3	PCF	C4	Bra025244.1	A06
BnTCP62	XM_013831615.3	PCF	C4	Bra039096.1	A09
BnTCP64	XM_013825330.3	CYC/TB1	C5	Bra037579.1	A01
BnTCP65	XM_013841391.3	CIN	C5	Bra021586.1	A01
BnTCP65	XM_013841391.3	CIN	C5	Bra001579.1	A03
BnTCP64	XM_013825330.3	CYC/TB1	C5	Bra001710.1	A03
BnTCP65	XM_013841391.3	CIN	C5	Bra027284.1	A05
BnTCP65	XM_013841391.3	CIN	C5	Bra030952.1	A08
BnTCP70	XM_013845840.3	CYC/TB1	C6	Bra034010.1	A02
BnTCP71	XM_022704003.2	CYC/TB1	C6	Bra038350.1	A02
BnTCP72	XM_048761363.1	PCF	C6	Bra008001.1	A02
BnTCP68	XM_013866974.3	CYC/TB1	C6	Bra034010.1	A02
BnTCP67	XM_013888278.3	PCF	C6	Bra007875.1	A02
BnTCP69	XM_013844394.3	PCF	C6	Bra007875.1	A02
BnTCP67	XM_013888278.3	PCF	C6	Bra003986.1	A07
BnTCP68	XM_013866974.3	CYC/TB1	C6	Bra004097.1	A07
BnTCP70	XM_013845840.3	CYC/TB1	C6	Bra004212.1	A07
BnTCP72	XM_048761363.1	PCF	C6	Bra016090.1	A07
BnTCP69	XM_013844394.3	PCF	C6	Bra003986.1	A07
BnTCP68	XM_013866974.3	CYC/TB1	C6	Bra004212.1	A07
BnTCP67	XM_013888278.3	PCF	C6	Bra004407.1	A07
BnTCP70	XM_013845840.3	CYC/TB1	C6	Bra004097.1	A07
BnTCP69	XM_013844394.3	PCF	C6	Bra004407.1	A07
BnTCP76	XM_048762945.1	CIN	C7	Bra013304.1	A01
BnTCP74	XM_013881428.3	PCF	C7	Bra026506.1	A01
BnTCP74	XM_013881428.3	PCF	C7	Bra029366.1	A02
BnTCP75	XM_022715553.2	CIN	C7	Bra029344.1	A02
BnTCP75	XM_022715553.2	CIN	C7	Bra012990.1	A03
BnTCP76	XM_048762945.1	CIN	C7	Bra012600.1	A03
BnTCP75	XM_022715553.2	CIN	C7	Bra005967.1	A03
BnTCP74	XM_013881428.3	PCF	C7	Bra005984.1	A03
BnTCP73	XM_013817113.3	PCF	C7	Bra025528.1	A04
BnTCP73	XM_013817113.3	PCF	C7	Bra025244.1	A06
BnTCP74	XM_013881428.3	PCF	C7	Bra009667.1	A06
BnTCP73	XM_013817113.3	PCF	C7	Bra039096.1	A09
BnTCP74	XM_013881428.3	PCF	C7	Bra009338.1	A10
BnTCP78	XM_013805605.3	PCF	C9	Bra026506.1	A01
BnTCP78	XM_013805605.3	PCF	C9	Bra029366.1	A02
BnTCP80	XM_048767159.1	PCF	C9	Bra029366.1	A02
BnTCP80	XM_048767159.1	PCF	C9	Bra028662.1	A02
BnTCP80	XM_048767159.1	PCF	C9	Bra005984.1	A03
BnTCP78	XM_013805605.3	PCF	C9	Bra005984.1	A03
BnTCP77	XM_013854710.3	PCF	C9	Bra025528.1	A04
BnTCP78	XM_013805605.3	PCF	C9	Bra009667.1	A06
BnTCP77	XM_013854710.3	PCF	C9	Bra025244.1	A06
BnTCP79	XM_013806266.3	PCF	C9	Bra027886.1	A09
BnTCP77	XM_013854710.3	PCF	C9	Bra039096.1	A09
BnTCP80	XM_048767159.1	PCF	C9	Bra009338.1	A10

## Sheet: B. napus-B. oleracea
Table S5. One-to-one orthologous relationships between Brassica napus and Brassica oleracea.
BnTCP Gene ID	BnTCP Gene Name	Group	Chromosome Position	BoTCP Gene ID	Chromosome Position
BnTCP2	XM_048738303.1	CYC/TB1	A1	Bo1g117490.1	C1
BnTCP3	XM_048739321.1	CIN	A1	Bo1g129830.1	C1
BnTCP3	XM_048739321.1	CIN	A1	Bo3g066540.1	C3
BnTCP2	XM_048738303.1	CYC/TB1	A1	Bo3g071560.1	C3
BnTCP2	XM_048738303.1	CYC/TB1	A1	Bo5g117410.1	C5
BnTCP3	XM_048739321.1	CIN	A1	Bo5g127500.1	C5
BnTCP6	XM_013860387.3	CYC/TB1	A2	Bo2g055640.1	C2
BnTCP7	XM_013861227.3	CYC/TB1	A2	Bo2g061250.1	C2
BnTCP8	XM_048759743.1	PCF	A2	Bo2g064390.1	C2
BnTCP9	XM_013836189.3	PCF	A2	Bo2g075210.1	C2
BnTCP10	XM_013819918.3	PCF	A2	Bo2g160970.1	C2
BnTCP11	XM_013810069.3	CIN	A2	Bo2g161240.1	C2
BnTCP4	XM_013836936.3	PCF	A2	Bo2g009040.1	C2
BnTCP4	XM_013836936.3	PCF	A2	Bo3g004850.1	C3
BnTCP11	XM_013810069.3	CIN	A2	Bo3g004670.1	C3
BnTCP10	XM_013819918.3	PCF	A2	Bo3g004850.1	C3
BnTCP9	XM_013836189.3	PCF	A2	Bo6g114530.1	C6
BnTCP6	XM_013860387.3	CYC/TB1	A2	Bo6g103670.1	C6
BnTCP7	XM_013861227.3	CYC/TB1	A2	Bo6g107240.1	C6
BnTCP8	XM_048759743.1	PCF	A2	Bo6g110290.1	C6
BnTCP8	XM_048759743.1	PCF	A2	Bo6g095270.1	C6
BnTCP6	XM_013860387.3	CYC/TB1	A2	Bo6g099040.1	C6
BnTCP10	XM_013819918.3	PCF	A2	Bo7g097790.1	C7
BnTCP11	XM_013810069.3	CIN	A2	Bo7g098260.1	C7
BnTCP10	XM_013819918.3	PCF	A2	Bo9g014260.1	C9
BnTCP10	XM_013819918.3	PCF	A2	Bo9g174490.1	C9
BnTCP4	XM_013836936.3	PCF	A2	Bo9g174490.1	C9
BnTCP19	XM_048776850.1	CIN	A3	Bo1g019520.1	C1
BnTCP16	XM_013880834.3	CIN	A3	Bo1g129830.1	C1
BnTCP13	XM_022710852.2	PCF	A3	Bo2g009040.1	C2
BnTCP18	XM_013881521.3	CIN	A3	Bo2g161240.1	C2
BnTCP13	XM_022710852.2	PCF	A3	Bo2g160970.1	C2
BnTCP12	XM_013825026.3	CIN	A3	Bo2g161240.1	C2
BnTCP14	XM_013879363.3	PCF	A3	Bo3g038900.1	C3
BnTCP16	XM_013880834.3	CIN	A3	Bo3g066540.1	C3
BnTCP12	XM_013825026.3	CIN	A3	Bo3g004670.1	C3
BnTCP13	XM_022710852.2	PCF	A3	Bo3g004850.1	C3
BnTCP18	XM_013881521.3	CIN	A3	Bo3g004670.1	C3
BnTCP14	XM_013879363.3	PCF	A3	Bo4g024860.1	C4
BnTCP16	XM_013880834.3	CIN	A3	Bo5g127500.1	C5
BnTCP18	XM_013881521.3	CIN	A3	Bo7g098260.1	C7
BnTCP19	XM_048776850.1	CIN	A3	Bo7g105960.1	C7
BnTCP13	XM_022710852.2	PCF	A3	Bo7g097790.1	C7
BnTCP12	XM_013825026.3	CIN	A3	Bo7g098260.1	C7
BnTCP13	XM_022710852.2	PCF	A3	Bo9g174490.1	C9
BnTCP13	XM_022710852.2	PCF	A3	Bo9g014260.1	C9
BnTCP20	XM_013891389.3	PCF	A4	Bo4g140760.1	C4
BnTCP20	XM_013891389.3	PCF	A4	Bo7g084120.1	C7
BnTCP24	XM_048779825.1	CIN	A5	Bo1g129830.1	C1
BnTCP22	XM_022705782.2	PCF	A5	Bo3g038900.1	C3
BnTCP24	XM_048779825.1	CIN	A5	Bo3g066540.1	C3
BnTCP25	XM_048780291.1	CIN	A5	Bo3g055460.1	C3
BnTCP22	XM_022705782.2	PCF	A5	Bo4g024860.1	C4
BnTCP23	XM_013893294.3	CIN	A5	Bo4g053680.1	C4
BnTCP24	XM_048779825.1	CIN	A5	Bo5g127500.1	C5
BnTCP25	XM_048780291.1	CIN	A5	Bo5g152840.1	C5
BnTCP28	XM_013789239.3	PCF	A6	Bo2g140240.1	C2
BnTCP27	XM_013788065.3	PCF	A6	Bo2g160970.1	C2
BnTCP26	XM_022687833.2	PCF	A6	Bo3g134720.1	C3
BnTCP28	XM_013789239.3	PCF	A6	Bo4g140760.1	C4
BnTCP28	XM_013789239.3	PCF	A6	Bo7g084120.1	C7
BnTCP27	XM_013788065.3	PCF	A6	Bo7g097790.1	C7
BnTCP28	XM_013789239.3	PCF	A6	Bo9g008110.1	C9
BnTCP27	XM_013788065.3	PCF	A6	Bo9g014260.1	C9
BnTCP31	XM_013796808.3	CYC/TB1	A7	Bo2g055640.1	C2
BnTCP32	XM_013843834.3	PCF	A7	Bo2g064390.1	C2
BnTCP33	XM_022689175.2	PCF	A7	Bo2g075210.1	C2
BnTCP29	XM_013793628.3	PCF	A7	Bo2g064390.1	C2
BnTCP30	XM_013850604.3	CYC/TB1	A7	Bo2g055640.1	C2
BnTCP29	XM_013793628.3	PCF	A7	Bo6g095270.1	C6
BnTCP30	XM_013850604.3	CYC/TB1	A7	Bo6g099040.1	C6
BnTCP31	XM_013796808.3	CYC/TB1	A7	Bo6g103670.1	C6
BnTCP32	XM_013843834.3	PCF	A7	Bo6g110290.1	C6
BnTCP33	XM_022689175.2	PCF	A7	Bo6g114530.1	C6
BnTCP29	XM_013793628.3	PCF	A7	Bo6g110290.1	C6
BnTCP32	XM_013843834.3	PCF	A7	Bo6g095270.1	C6
BnTCP31	XM_013796808.3	CYC/TB1	A7	Bo6g099040.1	C6
BnTCP30	XM_013850604.3	CYC/TB1	A7	Bo6g103670.1	C6
BnTCP34	XM_013799159.3	CIN	A8	Bo1g129830.1	C1
BnTCP34	XM_013799159.3	CIN	A8	Bo3g066540.1	C3
BnTCP34	XM_013799159.3	CIN	A8	Bo5g127500.1	C5
BnTCP37	XM_048739448.1	PCF	A9	Bo2g160970.1	C2
BnTCP37	XM_048739448.1	PCF	A9	Bo3g004850.1	C3
BnTCP36	XM_013869591.3	PCF	A9	Bo4g140760.1	C4
BnTCP37	XM_048739448.1	PCF	A9	Bo7g097790.1	C7
BnTCP36	XM_013869591.3	PCF	A9	Bo7g084120.1	C7
BnTCP36	XM_013869591.3	PCF	A9	Bo9g008110.1	C9
BnTCP37	XM_048739448.1	PCF	A9	Bo9g014260.1	C9
BnTCP38	XM_022714528.2	PCF	A9	Bo9g052090.1	C9
BnTCP40	XM_013847506.3	PCF	A10	Bo2g160970.1	C2
BnTCP40	XM_013847506.3	PCF	A10	Bo2g009040.1	C2
BnTCP40	XM_013847506.3	PCF	A10	Bo3g004850.1	C3
BnTCP40	XM_013847506.3	PCF	A10	Bo7g097790.1	C7
BnTCP40	XM_013847506.3	PCF	A10	Bo9g174490.1	C9
BnTCP42	XM_013835496.3	CYC/TB1	C1	Bo1g117490.1	C1
BnTCP43	XM_048744939.1	CIN	C1	Bo1g129830.1	C1
BnTCP43	XM_048744939.1	CIN	C1	Bo3g066540.1	C3
BnTCP42	XM_013835496.3	CYC/TB1	C1	Bo3g071560.1	C3
BnTCP42	XM_013835496.3	CYC/TB1	C1	Bo5g117410.1	C5
BnTCP43	XM_048744939.1	CIN	C1	Bo5g127500.1	C5
BnTCP46	XM_013819322.3	CYC/TB1	C2	Bo2g055640.1	C2
BnTCP47	XM_013795945.3	CYC/TB1	C2	Bo2g061250.1	C2
BnTCP48	XM_022696074.2	PCF	C2	Bo2g064390.1	C2
BnTCP49	XM_013835882.3	PCF	C2	Bo2g075210.1	C2
BnTCP51	XM_013810074.3	CIN	C2	Bo2g161240.1	C2
BnTCP44	XM_013820296.3	PCF	C2	Bo2g009040.1	C2
BnTCP44	XM_013820296.3	PCF	C2	Bo3g004850.1	C3
BnTCP51	XM_013810074.3	CIN	C2	Bo3g004670.1	C3
BnTCP50	XM_048748389.1	PCF	C2	Bo3g004850.1	C3
BnTCP46	XM_013819322.3	CYC/TB1	C2	Bo6g103670.1	C6
BnTCP47	XM_013795945.3	CYC/TB1	C2	Bo6g107240.1	C6
BnTCP48	XM_022696074.2	PCF	C2	Bo6g110290.1	C6
BnTCP49	XM_013835882.3	PCF	C2	Bo6g114530.1	C6
BnTCP48	XM_022696074.2	PCF	C2	Bo6g095270.1	C6
BnTCP46	XM_013819322.3	CYC/TB1	C2	Bo6g099040.1	C6
BnTCP51	XM_013810074.3	CIN	C2	Bo7g098260.1	C7
BnTCP50	XM_048748389.1	PCF	C2	Bo9g014260.1	C9
BnTCP50	XM_048748389.1	PCF	C2	Bo9g174490.1	C9
BnTCP44	XM_013820296.3	PCF	C2	Bo9g174490.1	C9
BnTCP56	XM_013829397.3	CIN	C3	Bo1g129830.1	C1
BnTCP53	XM_048751866.1	PCF	C3	Bo2g009040.1	C2
BnTCP53	XM_048751866.1	PCF	C3	Bo2g160970.1	C2
BnTCP52	XM_013825204.3	CIN	C3	Bo2g161240.1	C2
BnTCP52	XM_013825204.3	CIN	C3	Bo3g004670.1	C3
BnTCP53	XM_048751866.1	PCF	C3	Bo3g004850.1	C3
BnTCP55	XM_013828759.3	CIN	C3	Bo3g055460.1	C3
BnTCP56	XM_013829397.3	CIN	C3	Bo3g066540.1	C3
BnTCP58	XM_013892938.3	PCF	C3	Bo3g134720.1	C3
BnTCP54	XM_013870360.3	PCF	C3	Bo3g038900.1	C3
BnTCP54	XM_013870360.3	PCF	C3	Bo4g024860.1	C4
BnTCP56	XM_013829397.3	CIN	C3	Bo5g127500.1	C5
BnTCP55	XM_013828759.3	CIN	C3	Bo5g152840.1	C5
BnTCP53	XM_048751866.1	PCF	C3	Bo7g097790.1	C7
BnTCP52	XM_013825204.3	CIN	C3	Bo7g098260.1	C7
BnTCP53	XM_048751866.1	PCF	C3	Bo9g174490.1	C9
BnTCP53	XM_048751866.1	PCF	C3	Bo9g014260.1	C9
BnTCP60	XM_013830780.3	PCF	C4	Bo3g038900.1	C3
BnTCP62	XM_013831615.3	PCF	C4	Bo4g140760.1	C4
BnTCP60	XM_013830780.3	PCF	C4	Bo4g024860.1	C4
BnTCP61	XM_048754286.1	CIN	C4	Bo4g053680.1	C4
BnTCP62	XM_013831615.3	PCF	C4	Bo7g084120.1	C7
BnTCP64	XM_013825330.3	CYC/TB1	C5	Bo1g117490.1	C1
BnTCP65	XM_013841391.3	CIN	C5	Bo1g129830.1	C1
BnTCP65	XM_013841391.3	CIN	C5	Bo3g066540.1	C3
BnTCP64	XM_013825330.3	CYC/TB1	C5	Bo3g071560.1	C3
BnTCP64	XM_013825330.3	CYC/TB1	C5	Bo5g117410.1	C5
BnTCP65	XM_013841391.3	CIN	C5	Bo5g127500.1	C5
BnTCP72	XM_048761363.1	PCF	C6	Bo2g075210.1	C2
BnTCP70	XM_013845840.3	CYC/TB1	C6	Bo2g055640.1	C2
BnTCP71	XM_022704003.2	CYC/TB1	C6	Bo2g061250.1	C2
BnTCP67	XM_013888278.3	PCF	C6	Bo2g064390.1	C2
BnTCP68	XM_013866974.3	CYC/TB1	C6	Bo2g055640.1	C2
BnTCP69	XM_013844394.3	PCF	C6	Bo2g064390.1	C2
BnTCP67	XM_013888278.3	PCF	C6	Bo6g095270.1	C6
BnTCP68	XM_013866974.3	CYC/TB1	C6	Bo6g099040.1	C6
BnTCP70	XM_013845840.3	CYC/TB1	C6	Bo6g103670.1	C6
BnTCP71	XM_022704003.2	CYC/TB1	C6	Bo6g107240.1	C6
BnTCP72	XM_048761363.1	PCF	C6	Bo6g114530.1	C6
BnTCP69	XM_013844394.3	PCF	C6	Bo6g095270.1	C6
BnTCP70	XM_013845840.3	CYC/TB1	C6	Bo6g099040.1	C6
BnTCP68	XM_013866974.3	CYC/TB1	C6	Bo6g103670.1	C6
BnTCP67	XM_013888278.3	PCF	C6	Bo6g110290.1	C6
BnTCP69	XM_013844394.3	PCF	C6	Bo6g110290.1	C6
BnTCP76	XM_048762945.1	CIN	C7	Bo1g019520.1	C1
BnTCP73	XM_013817113.3	PCF	C7	Bo2g140240.1	C2
BnTCP74	XM_013881428.3	PCF	C7	Bo2g160970.1	C2
BnTCP75	XM_022715553.2	CIN	C7	Bo2g161240.1	C2
BnTCP75	XM_022715553.2	CIN	C7	Bo3g004670.1	C3
BnTCP74	XM_013881428.3	PCF	C7	Bo3g004850.1	C3
BnTCP73	XM_013817113.3	PCF	C7	Bo4g140760.1	C4
BnTCP73	XM_013817113.3	PCF	C7	Bo7g084120.1	C7
BnTCP74	XM_013881428.3	PCF	C7	Bo7g097790.1	C7
BnTCP75	XM_022715553.2	CIN	C7	Bo7g098260.1	C7
BnTCP76	XM_048762945.1	CIN	C7	Bo7g105960.1	C7
BnTCP73	XM_013817113.3	PCF	C7	Bo9g008110.1	C9
BnTCP74	XM_013881428.3	PCF	C7	Bo9g014260.1	C9
BnTCP74	XM_013881428.3	PCF	C7	Bo9g174490.1	C9
BnTCP77	XM_013854710.3	PCF	C9	Bo2g140250.1	C2
BnTCP78	XM_013805605.3	PCF	C9	Bo2g160970.1	C2
BnTCP80	XM_048767159.1	PCF	C9	Bo2g160970.1	C2
BnTCP80	XM_048767159.1	PCF	C9	Bo2g009040.1	C2
BnTCP80	XM_048767159.1	PCF	C9	Bo3g004850.1	C3
BnTCP78	XM_013805605.3	PCF	C9	Bo3g004850.1	C3
BnTCP77	XM_013854710.3	PCF	C9	Bo4g140760.1	C4
BnTCP78	XM_013805605.3	PCF	C9	Bo7g097790.1	C7
BnTCP77	XM_013854710.3	PCF	C9	Bo7g084120.1	C7
BnTCP80	XM_048767159.1	PCF	C9	Bo7g097790.1	C7
BnTCP80	XM_048767159.1	PCF	C9	Bo9g174490.1	C9
BnTCP79	XM_013806266.3	PCF	C9	Bo9g052090.1	C9
BnTCP77	XM_013854710.3	PCF	C9	Bo9g008110.1	C9
BnTCP78	XM_013805605.3	PCF	C9	Bo9g014260.1	C9

## Sheet: B. napus-B. juncea
Table S5. One-to-one orthologous relationships between Brassica napus and Brassica juncea.
BnTCP Gene ID	BnTCP Gene Name	Group	Chromosome Position	BjTCP Gene ID	Chromosome Position
BnTCP3	XM_048739321.1	CIN	A1	BjuA01g07100S	A01
BnTCP2	XM_048738303.1	CYC/TB1	A1	BjuA01g09820S	A01
BnTCP3	XM_048739321.1	CIN	A1	BjuA03g24890S	A03
BnTCP3	XM_048739321.1	CIN	A1	BjuA05g29790S	A05
BnTCP3	XM_048739321.1	CIN	A1	BjuA08g01620S	A08
BnTCP3	XM_048739321.1	CIN	A1	BjuB01g09250S	B01
BnTCP2	XM_048738303.1	CYC/TB1	A1	BjuB01g12260S	B01
BnTCP3	XM_048739321.1	CIN	A1	BjuB07g45350S	B07
BnTCP3	XM_048739321.1	CIN	A1	BjuB07g23180S	B07
BnTCP2	XM_048738303.1	CYC/TB1	A1	BjuB07g24990S	B07
BnTCP3	XM_048739321.1	CIN	A1	BjuB07g02510S	B07
BnTCP9	XM_013836189.3	PCF	A2	BjuA02g23530S	A02
BnTCP7	XM_013861227.3	CYC/TB1	A2	BjuA02g25550S	A02
BnTCP6	XM_013860387.3	CYC/TB1	A2	BjuA02g26780S	A02
BnTCP11	XM_013810069.3	CIN	A2	BjuA02g02920S	A02
BnTCP10	XM_013819918.3	PCF	A2	BjuA02g03210S	A02
BnTCP4	XM_013836936.3	PCF	A2	BjuA02g43130S	A02
BnTCP10	XM_013819918.3	PCF	A2	BjuA03g54450S	A03
BnTCP11	XM_013810069.3	CIN	A2	BjuA03g54630S	A03
BnTCP4	XM_013836936.3	PCF	A2	BjuA03g54450S	A03
BnTCP11	XM_013810069.3	CIN	A2	BjuA03g18250S	A03
BnTCP10	XM_013819918.3	PCF	A2	BjuA06g13060S	A06
BnTCP6	XM_013860387.3	CYC/TB1	A2	BjuA07g28800S	A07
BnTCP8	XM_048759743.1	PCF	A2	BjuA07g30780S	A07
BnTCP9	XM_013836189.3	PCF	A2	BjuA07g32460S	A07
BnTCP8	XM_048759743.1	PCF	A2	BjuA07g26670S	A07
BnTCP6	XM_013860387.3	CYC/TB1	A2	BjuA07g27770S	A07
BnTCP10	XM_013819918.3	PCF	A2	BjuA09g65180S	A09
BnTCP4	XM_013836936.3	PCF	A2	BjuA10g24810S	A10
BnTCP11	XM_013810069.3	CIN	A2	BjuB02g64750S	B02
BnTCP10	XM_013819918.3	PCF	A2	BjuB02g65130S	B02
BnTCP4	XM_013836936.3	PCF	A2	BjuB02g43300S	B02
BnTCP6	XM_013860387.3	CYC/TB1	A2	BjuB03g23520S	B03
BnTCP8	XM_048759743.1	PCF	A2	BjuB03g24940S	B03
BnTCP8	XM_048759743.1	PCF	A2	BjuB03g19730S	B03
BnTCP6	XM_013860387.3	CYC/TB1	A2	BjuB03g22020S	B03
BnTCP9	XM_013836189.3	PCF	A2	BjuB03g17610S	B03
BnTCP4	XM_013836936.3	PCF	A2	BjuB05g39380S	B05
BnTCP9	XM_013836189.3	PCF	A2	BjuB05g06090S	B05
BnTCP8	XM_048759743.1	PCF	A2	BjuB05g08260S	B05
BnTCP7	XM_013861227.3	CYC/TB1	A2	BjuB05g09260S	B05
BnTCP6	XM_013860387.3	CYC/TB1	A2	BjuB05g10840S	B05
BnTCP10	XM_013819918.3	PCF	A2	BjuB07g34000S	B07
BnTCP10	XM_013819918.3	PCF	A2	BjuB08g57760S	B08
BnTCP11	XM_013810069.3	CIN	A2	BjuB08g57930S	B08
BnTCP4	XM_013836936.3	PCF	A2	BjuB08g57760S	B08
BnTCP16	XM_013880834.3	CIN	A3	BjuA01g07100S	A01
BnTCP19	XM_048776850.1	CIN	A3	BjuA01g35390S	A01
BnTCP12	XM_013825026.3	CIN	A3	BjuA02g02920S	A02
BnTCP13	XM_022710852.2	PCF	A3	BjuA02g03210S	A02
BnTCP13	XM_022710852.2	PCF	A3	BjuA02g43130S	A02
BnTCP18	XM_013881521.3	CIN	A3	BjuA02g02920S	A02
BnTCP12	XM_013825026.3	CIN	A3	BjuA03g18250S	A03
BnTCP18	XM_013881521.3	CIN	A3	BjuA03g54630S	A03
BnTCP19	XM_048776850.1	CIN	A3	BjuA03g14290S	A03
BnTCP18	XM_013881521.3	CIN	A3	BjuA03g18250S	A03
BnTCP16	XM_013880834.3	CIN	A3	BjuA03g24890S	A03
BnTCP14	XM_013879363.3	PCF	A3	BjuA03g36610S	A03
BnTCP13	XM_022710852.2	PCF	A3	BjuA03g54450S	A03
BnTCP12	XM_013825026.3	CIN	A3	BjuA03g54630S	A03
BnTCP14	XM_013879363.3	PCF	A3	BjuA05g04790S	A05
BnTCP16	XM_013880834.3	CIN	A3	BjuA05g29790S	A05
BnTCP13	XM_022710852.2	PCF	A3	BjuA06g13060S	A06
BnTCP16	XM_013880834.3	CIN	A3	BjuA08g01620S	A08
BnTCP13	XM_022710852.2	PCF	A3	BjuA09g65180S	A09
BnTCP13	XM_022710852.2	PCF	A3	BjuA10g24810S	A10
BnTCP16	XM_013880834.3	CIN	A3	BjuB01g09250S	B01
BnTCP12	XM_013825026.3	CIN	A3	BjuB02g64750S	B02
BnTCP13	XM_022710852.2	PCF	A3	BjuB02g65130S	B02
BnTCP19	XM_048776850.1	CIN	A3	BjuB02g60870S	B02
BnTCP18	XM_013881521.3	CIN	A3	BjuB02g64750S	B02
BnTCP13	XM_022710852.2	PCF	A3	BjuB02g43300S	B02
BnTCP19	XM_048776850.1	CIN	A3	BjuB05g47600S	B05
BnTCP13	XM_022710852.2	PCF	A3	BjuB05g39380S	B05
BnTCP14	XM_013879363.3	PCF	A3	BjuB06g53610S	B06
BnTCP16	XM_013880834.3	CIN	A3	BjuB07g23180S	B07
BnTCP16	XM_013880834.3	CIN	A3	BjuB07g02510S	B07
BnTCP16	XM_013880834.3	CIN	A3	BjuB07g45350S	B07
BnTCP14	XM_013879363.3	PCF	A3	BjuB08g38010S	B08
BnTCP13	XM_022710852.2	PCF	A3	BjuB08g57760S	B08
BnTCP12	XM_013825026.3	CIN	A3	BjuB08g57930S	B08
BnTCP20	XM_013891389.3	PCF	A4	BjuA04g11730S	A04
BnTCP20	XM_013891389.3	PCF	A4	BjuA06g06410S	A06
BnTCP20	XM_013891389.3	PCF	A4	BjuB02g56470S	B02
BnTCP24	XM_048779825.1	CIN	A5	BjuA01g07100S	A01
BnTCP24	XM_048779825.1	CIN	A5	BjuA03g24890S	A03
BnTCP25	XM_048780291.1	CIN	A5	BjuA03g30330S	A03
BnTCP22	XM_022705782.2	PCF	A5	BjuA03g36610S	A03
BnTCP24	XM_048779825.1	CIN	A5	BjuA05g29790S	A05
BnTCP22	XM_022705782.2	PCF	A5	BjuA05g04790S	A05
BnTCP23	XM_013893294.3	CIN	A5	BjuA05g12130S	A05
BnTCP24	XM_048779825.1	CIN	A5	BjuA08g01620S	A08
BnTCP25	XM_048780291.1	CIN	A5	BjuB01g00420S	B01
BnTCP24	XM_048779825.1	CIN	A5	BjuB01g09250S	B01
BnTCP23	XM_013893294.3	CIN	A5	BjuB06g39590S	B06
BnTCP22	XM_022705782.2	PCF	A5	BjuB06g53610S	B06
BnTCP24	XM_048779825.1	CIN	A5	BjuB07g45350S	B07
BnTCP25	XM_048780291.1	CIN	A5	BjuB07g29120S	B07
BnTCP24	XM_048779825.1	CIN	A5	BjuB07g23180S	B07
BnTCP24	XM_048779825.1	CIN	A5	BjuB07g02510S	B07
BnTCP22	XM_022705782.2	PCF	A5	BjuB08g38010S	B08
BnTCP27	XM_013788065.3	PCF	A6	BjuA02g03210S	A02
BnTCP28	XM_013789239.3	PCF	A6	BjuA04g11730S	A04
BnTCP28	XM_013789239.3	PCF	A6	BjuA06g06410S	A06
BnTCP27	XM_013788065.3	PCF	A6	BjuA06g13060S	A06
BnTCP26	XM_022687833.2	PCF	A6	BjuA06g25440S	A06
BnTCP27	XM_013788065.3	PCF	A6	BjuA09g65180S	A09
BnTCP28	XM_013789239.3	PCF	A6	BjuA09g68680S	A09
BnTCP27	XM_013788065.3	PCF	A6	BjuB02g65130S	B02
BnTCP28	XM_013789239.3	PCF	A6	BjuB02g56470S	B02
BnTCP27	XM_013788065.3	PCF	A6	BjuB07g34000S	B07
BnTCP26	XM_022687833.2	PCF	A6	BjuB08g12420S	B08
BnTCP30	XM_013850604.3	CYC/TB1	A7	BjuA02g26780S	A02
BnTCP33	XM_022689175.2	PCF	A7	BjuA02g23530S	A02
BnTCP31	XM_013796808.3	CYC/TB1	A7	BjuA02g26780S	A02
BnTCP29	XM_013793628.3	PCF	A7	BjuA07g26670S	A07
BnTCP30	XM_013850604.3	CYC/TB1	A7	BjuA07g27770S	A07
BnTCP31	XM_013796808.3	CYC/TB1	A7	BjuA07g28800S	A07
BnTCP32	XM_013843834.3	PCF	A7	BjuA07g30780S	A07
BnTCP33	XM_022689175.2	PCF	A7	BjuA07g32460S	A07
BnTCP32	XM_013843834.3	PCF	A7	BjuA07g26670S	A07
BnTCP31	XM_013796808.3	CYC/TB1	A7	BjuA07g27770S	A07
BnTCP30	XM_013850604.3	CYC/TB1	A7	BjuA07g28800S	A07
BnTCP29	XM_013793628.3	PCF	A7	BjuA07g30780S	A07
BnTCP29	XM_013793628.3	PCF	A7	BjuB03g19730S	B03
BnTCP30	XM_013850604.3	CYC/TB1	A7	BjuB03g22020S	B03
BnTCP31	XM_013796808.3	CYC/TB1	A7	BjuB03g23520S	B03
BnTCP32	XM_013843834.3	PCF	A7	BjuB03g24940S	B03
BnTCP33	XM_022689175.2	PCF	A7	BjuB03g17610S	B03
BnTCP32	XM_013843834.3	PCF	A7	BjuB03g19730S	B03
BnTCP31	XM_013796808.3	CYC/TB1	A7	BjuB03g22020S	B03
BnTCP30	XM_013850604.3	CYC/TB1	A7	BjuB03g23520S	B03
BnTCP29	XM_013793628.3	PCF	A7	BjuB03g24940S	B03
BnTCP29	XM_013793628.3	PCF	A7	BjuB05g08260S	B05
BnTCP30	XM_013850604.3	CYC/TB1	A7	BjuB05g10840S	B05
BnTCP33	XM_022689175.2	PCF	A7	BjuB05g06090S	B05
BnTCP32	XM_013843834.3	PCF	A7	BjuB05g08260S	B05
BnTCP31	XM_013796808.3	CYC/TB1	A7	BjuB05g10840S	B05
BnTCP34	XM_013799159.3	CIN	A8	BjuA01g07100S	A01
BnTCP34	XM_013799159.3	CIN	A8	BjuA03g24890S	A03
BnTCP34	XM_013799159.3	CIN	A8	BjuA05g29790S	A05
BnTCP34	XM_013799159.3	CIN	A8	BjuA08g01620S	A08
BnTCP34	XM_013799159.3	CIN	A8	BjuB01g09250S	B01
BnTCP34	XM_013799159.3	CIN	A8	BjuB07g02510S	B07
BnTCP34	XM_013799159.3	CIN	A8	BjuB07g23180S	B07
BnTCP34	XM_013799159.3	CIN	A8	BjuB07g45350S	B07
BnTCP37	XM_048739448.1	PCF	A9	BjuA02g03210S	A02
BnTCP36	XM_013869591.3	PCF	A9	BjuA04g11730S	A04
BnTCP36	XM_013869591.3	PCF	A9	BjuA06g06410S	A06
BnTCP37	XM_048739448.1	PCF	A9	BjuA06g13060S	A06
BnTCP38	XM_022714528.2	PCF	A9	BjuA09g54700S	A09
BnTCP37	XM_048739448.1	PCF	A9	BjuA09g65180S	A09
BnTCP36	XM_013869591.3	PCF	A9	BjuA09g68680S	A09
BnTCP36	XM_013869591.3	PCF	A9	BjuB02g56470S	B02
BnTCP37	XM_048739448.1	PCF	A9	BjuB02g65130S	B02
BnTCP38	XM_022714528.2	PCF	A9	BjuB04g37780S	B04
BnTCP37	XM_048739448.1	PCF	A9	BjuB07g34000S	B07
BnTCP40	XM_013847506.3	PCF	A10	BjuA02g43130S	A02
BnTCP40	XM_013847506.3	PCF	A10	BjuA02g03210S	A02
BnTCP40	XM_013847506.3	PCF	A10	BjuA03g54450S	A03
BnTCP40	XM_013847506.3	PCF	A10	BjuA10g24810S	A10
BnTCP40	XM_013847506.3	PCF	A10	BjuB02g43300S	B02
BnTCP40	XM_013847506.3	PCF	A10	BjuB02g65130S	B02
BnTCP40	XM_013847506.3	PCF	A10	BjuB05g39380S	B05
BnTCP40	XM_013847506.3	PCF	A10	BjuB08g57760S	B08
BnTCP43	XM_048744939.1	CIN	C1	BjuA01g07100S	A01
BnTCP42	XM_013835496.3	CYC/TB1	C1	BjuA01g09820S	A01
BnTCP43	XM_048744939.1	CIN	C1	BjuA05g29790S	A05
BnTCP43	XM_048744939.1	CIN	C1	BjuB01g09250S	B01
BnTCP42	XM_013835496.3	CYC/TB1	C1	BjuB01g12260S	B01
BnTCP43	XM_048744939.1	CIN	C1	BjuB07g45350S	B07
BnTCP43	XM_048744939.1	CIN	C1	BjuB07g23180S	B07
BnTCP42	XM_013835496.3	CYC/TB1	C1	BjuB07g24990S	B07
BnTCP43	XM_048744939.1	CIN	C1	BjuB07g02510S	B07
BnTCP49	XM_013835882.3	PCF	C2	BjuA02g23530S	A02
BnTCP47	XM_013795945.3	CYC/TB1	C2	BjuA02g25550S	A02
BnTCP46	XM_013819322.3	CYC/TB1	C2	BjuA02g26780S	A02
BnTCP45	XM_022696013.2	PCF	C2	BjuA02g28690S	A02
BnTCP51	XM_013810074.3	CIN	C2	BjuA02g02920S	A02
BnTCP50	XM_048748389.1	PCF	C2	BjuA02g03210S	A02
BnTCP44	XM_013820296.3	PCF	C2	BjuA02g43130S	A02
BnTCP50	XM_048748389.1	PCF	C2	BjuA03g54450S	A03
BnTCP51	XM_013810074.3	CIN	C2	BjuA03g54630S	A03
BnTCP44	XM_013820296.3	PCF	C2	BjuA03g54450S	A03
BnTCP51	XM_013810074.3	CIN	C2	BjuA03g18250S	A03
BnTCP50	XM_048748389.1	PCF	C2	BjuA06g13060S	A06
BnTCP46	XM_013819322.3	CYC/TB1	C2	BjuA07g28800S	A07
BnTCP48	XM_022696074.2	PCF	C2	BjuA07g30780S	A07
BnTCP49	XM_013835882.3	PCF	C2	BjuA07g32460S	A07
BnTCP48	XM_022696074.2	PCF	C2	BjuA07g26670S	A07
BnTCP46	XM_013819322.3	CYC/TB1	C2	BjuA07g27770S	A07
BnTCP50	XM_048748389.1	PCF	C2	BjuA09g65180S	A09
BnTCP44	XM_013820296.3	PCF	C2	BjuA10g24810S	A10
BnTCP44	XM_013820296.3	PCF	C2	BjuB02g43300S	B02
BnTCP51	XM_013810074.3	CIN	C2	BjuB02g64750S	B02
BnTCP50	XM_048748389.1	PCF	C2	BjuB02g65130S	B02
BnTCP46	XM_013819322.3	CYC/TB1	C2	BjuB03g23520S	B03
BnTCP48	XM_022696074.2	PCF	C2	BjuB03g24940S	B03
BnTCP49	XM_013835882.3	PCF	C2	BjuB03g17610S	B03
BnTCP48	XM_022696074.2	PCF	C2	BjuB03g19730S	B03
BnTCP46	XM_013819322.3	CYC/TB1	C2	BjuB03g22020S	B03
BnTCP44	XM_013820296.3	PCF	C2	BjuB05g39380S	B05
BnTCP49	XM_013835882.3	PCF	C2	BjuB05g06090S	B05
BnTCP48	XM_022696074.2	PCF	C2	BjuB05g08260S	B05
BnTCP47	XM_013795945.3	CYC/TB1	C2	BjuB05g09260S	B05
BnTCP46	XM_013819322.3	CYC/TB1	C2	BjuB05g10840S	B05
BnTCP50	XM_048748389.1	PCF	C2	BjuB07g34000S	B07
BnTCP50	XM_048748389.1	PCF	C2	BjuB08g57760S	B08
BnTCP51	XM_013810074.3	CIN	C2	BjuB08g57930S	B08
BnTCP44	XM_013820296.3	PCF	C2	BjuB08g57760S	B08
BnTCP56	XM_013829397.3	CIN	C3	BjuA01g07100S	A01
BnTCP52	XM_013825204.3	CIN	C3	BjuA02g02920S	A02
BnTCP53	XM_048751866.1	PCF	C3	BjuA02g03210S	A02
BnTCP53	XM_048751866.1	PCF	C3	BjuA02g43130S	A02
BnTCP52	XM_013825204.3	CIN	C3	BjuA03g18250S	A03
BnTCP53	XM_048751866.1	PCF	C3	BjuA03g54450S	A03
BnTCP52	XM_013825204.3	CIN	C3	BjuA03g54630S	A03
BnTCP56	XM_013829397.3	CIN	C3	BjuA03g24890S	A03
BnTCP55	XM_013828759.3	CIN	C3	BjuA03g30330S	A03
BnTCP54	XM_013870360.3	PCF	C3	BjuA03g36610S	A03
BnTCP54	XM_013870360.3	PCF	C3	BjuA05g04790S	A05
BnTCP56	XM_013829397.3	CIN	C3	BjuA05g29790S	A05
BnTCP58	XM_013892938.3	PCF	C3	BjuA06g25440S	A06
BnTCP53	XM_048751866.1	PCF	C3	BjuA06g13060S	A06
BnTCP56	XM_013829397.3	CIN	C3	BjuA08g01620S	A08
BnTCP53	XM_048751866.1	PCF	C3	BjuA09g65180S	A09
BnTCP53	XM_048751866.1	PCF	C3	BjuA10g24810S	A10
BnTCP56	XM_013829397.3	CIN	C3	BjuB01g09250S	B01
BnTCP55	XM_013828759.3	CIN	C3	BjuB01g00420S	B01
BnTCP52	XM_013825204.3	CIN	C3	BjuB02g64750S	B02
BnTCP53	XM_048751866.1	PCF	C3	BjuB02g65130S	B02
BnTCP53	XM_048751866.1	PCF	C3	BjuB02g43300S	B02
BnTCP53	XM_048751866.1	PCF	C3	BjuB05g39380S	B05
BnTCP54	XM_013870360.3	PCF	C3	BjuB06g53610S	B06
BnTCP56	XM_013829397.3	CIN	C3	BjuB07g23180S	B07
BnTCP56	XM_013829397.3	CIN	C3	BjuB07g45350S	B07
BnTCP55	XM_013828759.3	CIN	C3	BjuB07g29120S	B07
BnTCP54	XM_013870360.3	PCF	C3	BjuB08g38010S	B08
BnTCP53	XM_048751866.1	PCF	C3	BjuB08g57760S	B08
BnTCP52	XM_013825204.3	CIN	C3	BjuB08g57930S	B08
BnTCP58	XM_013892938.3	PCF	C3	BjuB08g12420S	B08
BnTCP60	XM_013830780.3	PCF	C4	BjuA03g36610S	A03
BnTCP62	XM_013831615.3	PCF	C4	BjuA04g11730S	A04
BnTCP60	XM_013830780.3	PCF	C4	BjuA05g04790S	A05
BnTCP61	XM_048754286.1	CIN	C4	BjuA05g12130S	A05
BnTCP62	XM_013831615.3	PCF	C4	BjuA06g06410S	A06
BnTCP62	XM_013831615.3	PCF	C4	BjuB02g56470S	B02
BnTCP61	XM_048754286.1	CIN	C4	BjuB06g39590S	B06
BnTCP60	XM_013830780.3	PCF	C4	BjuB06g53610S	B06
BnTCP60	XM_013830780.3	PCF	C4	BjuB08g38010S	B08
BnTCP65	XM_013841391.3	CIN	C5	BjuA01g07100S	A01
BnTCP64	XM_013825330.3	CYC/TB1	C5	BjuA01g09820S	A01
BnTCP65	XM_013841391.3	CIN	C5	BjuA03g24890S	A03
BnTCP65	XM_013841391.3	CIN	C5	BjuA05g29790S	A05
BnTCP65	XM_013841391.3	CIN	C5	BjuA08g01620S	A08
BnTCP65	XM_013841391.3	CIN	C5	BjuB01g09250S	B01
BnTCP64	XM_013825330.3	CYC/TB1	C5	BjuB01g12260S	B01
BnTCP65	XM_013841391.3	CIN	C5	BjuB07g45350S	B07
BnTCP65	XM_013841391.3	CIN	C5	BjuB07g23180S	B07
BnTCP64	XM_013825330.3	CYC/TB1	C5	BjuB07g24990S	B07
BnTCP65	XM_013841391.3	CIN	C5	BjuB07g02510S	B07
BnTCP68	XM_013866974.3	CYC/TB1	C6	BjuA02g26780S	A02
BnTCP72	XM_048761363.1	PCF	C6	BjuA02g23530S	A02
BnTCP71	XM_022704003.2	CYC/TB1	C6	BjuA02g25550S	A02
BnTCP70	XM_013845840.3	CYC/TB1	C6	BjuA02g26780S	A02
BnTCP67	XM_013888278.3	PCF	C6	BjuA07g26670S	A07
BnTCP68	XM_013866974.3	CYC/TB1	C6	BjuA07g27770S	A07
BnTCP70	XM_013845840.3	CYC/TB1	C6	BjuA07g28800S	A07
BnTCP72	XM_048761363.1	PCF	C6	BjuA07g32460S	A07
BnTCP69	XM_013844394.3	PCF	C6	BjuA07g26670S	A07
BnTCP68	XM_013866974.3	CYC/TB1	C6	BjuA07g28800S	A07
BnTCP67	XM_013888278.3	PCF	C6	BjuA07g30780S	A07
BnTCP70	XM_013845840.3	CYC/TB1	C6	BjuA07g27770S	A07
BnTCP69	XM_013844394.3	PCF	C6	BjuA07g30780S	A07
BnTCP67	XM_013888278.3	PCF	C6	BjuB03g19730S	B03
BnTCP68	XM_013866974.3	CYC/TB1	C6	BjuB03g22020S	B03
BnTCP70	XM_013845840.3	CYC/TB1	C6	BjuB03g23520S	B03
BnTCP69	XM_013844394.3	PCF	C6	BjuB03g19730S	B03
BnTCP72	XM_048761363.1	PCF	C6	BjuB03g17610S	B03
BnTCP70	XM_013845840.3	CYC/TB1	C6	BjuB03g22020S	B03
BnTCP68	XM_013866974.3	CYC/TB1	C6	BjuB03g23520S	B03
BnTCP67	XM_013888278.3	PCF	C6	BjuB03g24940S	B03
BnTCP69	XM_013844394.3	PCF	C6	BjuB03g24940S	B03
BnTCP67	XM_013888278.3	PCF	C6	BjuB05g08260S	B05
BnTCP68	XM_013866974.3	CYC/TB1	C6	BjuB05g10840S	B05
BnTCP72	XM_048761363.1	PCF	C6	BjuB05g06090S	B05
BnTCP71	XM_022704003.2	CYC/TB1	C6	BjuB05g09260S	B05
BnTCP70	XM_013845840.3	CYC/TB1	C6	BjuB05g10840S	B05
BnTCP76	XM_048762945.1	CIN	C7	BjuA01g35390S	A01
BnTCP75	XM_022715553.2	CIN	C7	BjuA02g02920S	A02
BnTCP74	XM_013881428.3	PCF	C7	BjuA02g03210S	A02
BnTCP74	XM_013881428.3	PCF	C7	BjuA03g54450S	A03
BnTCP75	XM_022715553.2	CIN	C7	BjuA03g54630S	A03
BnTCP76	XM_048762945.1	CIN	C7	BjuA03g14290S	A03
BnTCP75	XM_022715553.2	CIN	C7	BjuA03g18250S	A03
BnTCP73	XM_013817113.3	PCF	C7	BjuA04g11730S	A04
BnTCP73	XM_013817113.3	PCF	C7	BjuA06g06410S	A06
BnTCP74	XM_013881428.3	PCF	C7	BjuA06g13060S	A06
BnTCP74	XM_013881428.3	PCF	C7	BjuA09g65180S	A09
BnTCP73	XM_013817113.3	PCF	C7	BjuA09g68680S	A09
BnTCP74	XM_013881428.3	PCF	C7	BjuA10g24810S	A10
BnTCP73	XM_013817113.3	PCF	C7	BjuB02g56470S	B02
BnTCP74	XM_013881428.3	PCF	C7	BjuB02g43300S	B02
BnTCP76	XM_048762945.1	CIN	C7	BjuB02g60870S	B02
BnTCP75	XM_022715553.2	CIN	C7	BjuB02g64750S	B02
BnTCP74	XM_013881428.3	PCF	C7	BjuB02g65130S	B02
BnTCP76	XM_048762945.1	CIN	C7	BjuB05g47600S	B05
BnTCP74	XM_013881428.3	PCF	C7	BjuB07g34000S	B07
BnTCP74	XM_013881428.3	PCF	C7	BjuB08g57760S	B08
BnTCP75	XM_022715553.2	CIN	C7	BjuB08g57930S	B08
BnTCP80	XM_048767159.1	PCF	C9	BjuA02g43130S	A02
BnTCP78	XM_013805605.3	PCF	C9	BjuA02g03210S	A02
BnTCP80	XM_048767159.1	PCF	C9	BjuA02g03210S	A02
BnTCP80	XM_048767159.1	PCF	C9	BjuA03g54450S	A03
BnTCP77	XM_013854710.3	PCF	C9	BjuA04g11730S	A04
BnTCP77	XM_013854710.3	PCF	C9	BjuA06g06410S	A06
BnTCP78	XM_013805605.3	PCF	C9	BjuA06g13060S	A06
BnTCP79	XM_013806266.3	PCF	C9	BjuA09g54700S	A09
BnTCP78	XM_013805605.3	PCF	C9	BjuA09g65180S	A09
BnTCP77	XM_013854710.3	PCF	C9	BjuA09g68680S	A09
BnTCP80	XM_048767159.1	PCF	C9	BjuA10g24810S	A10
BnTCP80	XM_048767159.1	PCF	C9	BjuB02g43300S	B02
BnTCP77	XM_013854710.3	PCF	C9	BjuB02g56470S	B02
BnTCP78	XM_013805605.3	PCF	C9	BjuB02g65130S	B02
BnTCP80	XM_048767159.1	PCF	C9	BjuB02g65130S	B02
BnTCP79	XM_013806266.3	PCF	C9	BjuB04g37780S	B04
BnTCP80	XM_048767159.1	PCF	C9	BjuB05g39380S	B05
BnTCP78	XM_013805605.3	PCF	C9	BjuB07g34000S	B07
BnTCP80	XM_048767159.1	PCF	C9	BjuB08g57760S	B08
