# Supplementary material for: Genome-wide identification and expression analysis of the TCP transcription factor family and its response to abiotic stress in rapeseed (Brassica napus L.)
Source: 3 Biotech. 2025 Apr 7;15(5):119. doi: 10.1007/s13205-025-04273-x (PMC11977093; doi:10.1007/s13205-025-04273-x)
Supplement: Supplementary file 11 — Supplementary file11 (XLSX 10 KB) [file 13205_2025_4273_MOESM11_ESM.xlsx]

## Sheet: Tajima's Neutrality Test.
Table S7. Results from Tajima's Neutrality Test.
m	S	ps	Θ	π	D
80	124	0.932331	0.188236	0.685379	8.95348
NOTE.-- The analysis involved 123 amino acid sequences. All positions containing gaps and missing data were eliminated. There were a total of 52 positions in the final dataset. Evolutionary analyses were conducted in MEGA7 [2].
Abbreviations: m = number of sequences, n = total number of sites, S = Number of segregating sites, ps = S/n, Θ = ps/a1, π = nucleotide diversity, and D is the Tajima test statistic (see chapter 12 in ref. [3] for details).
1. Tajima F. (1989). Statistical methods to test for nucleotide mutation hypothesis by DNA polymorphism. Genetics 123:585-595.
2. Kumar S., Stecher G., and Tamura K. (2015). MEGA7: Molecular Evolutionary Genetics Analysis version 7.0 for bigger datasets.Molecular Biology and Evolution (submitted).
3. Nei M. and Kumar S. (2000). Molecular Evolution and Phylogenetics. Oxford University Press, New York.
Disclaimer: Although utmost care has been taken to ensure the correctness of the caption, the caption text is provided "as is" without any warranty of any kind. Authors advise the user to carefully check the caption prior to its use for any purpose and report any errors or problems to the authors immediately (www.megasoftware.net). In no event shall the authors and their employers be liable for a…
